# Supplementary material for: Exploring the Spatial-Temporal Microbiota of Compound Stomachs in a Pre-weaned Goat Model
Source: Front Microbiol. 2018 Aug 15;9:1846. doi: 10.3389/fmicb.2018.01846 (PMC6104157; doi:10.3389/fmicb.2018.01846)
Supplement: TABLE S1 — Ingredients and nutrients of the experimental diets. [file Table_1.XLSX]

## Sheet: Sheet1
Table S1. Ingredients and nutrients of the experimental diets (%).
Ingredients	Content (%)	Nutrient level	Content
Corn	23.3	Dry matter (DM), %	89.09
Soybean meal	13.75	digestible energy(MJ/kg）	8.5
Rice straw	20.4	Crude protein, %of DM	10
Straw	39.6	crude fat , % of DM	2.02
Limestone	0.55	crude fiber, % of DM	17.28
Ca(HCO3)2	0.9	NFE, % of DM	49.2
NaCl	0.5	Ash, % of DM	8.36
Premix	1	Calcium, % of DM	0.7
Total	100	Phosphorus, % of DM	0.4
The main nutrients of alfalfa: crude protein 18.1%, lysine 1.76%, methionine + cystine 0.46%, calcium 1.5%, phosphorus 0.49%
