# Supplementary material for: Exploring the Spatial-Temporal Microbiota of Compound Stomachs in a Pre-weaned Goat Model
Source: Front Microbiol. 2018 Aug 15;9:1846. doi: 10.3389/fmicb.2018.01846 (PMC6104157; doi:10.3389/fmicb.2018.01846)
Supplement: TABLE S2 — The sequence information of 63 different group sample. [file Table_2.XLSX]

## Sheet: Sheet1
Table S2 The sequence information of 63 different group sample.
SampleID	Raw PE	Raw Tags	Clean Tags	Effective Tags	Effective Rate (%)	Effective Bases (nt)	Avg Length (nt)	Q20 content (%)	Q30 content (%)	GC content (%)
OD3-1	127752	111096	107012	105332	82.45	48468906	460	97.36	93.8	50.75
OD3-2	170313	146913	142049	138376	81.25	62910211	455	97.36	93.71	51.99
OD3-2	198585	97972	92353	89739	45.19	40954820	456	92.77	83.53	50.63
OD7-1	62076	50092	46035	45777	73.74	21054095	460	96.83	92.47	50.42
OD7-2	101246	80019	74334	67962	67.13	30996573	456	96.65	91.8	53.52
OD7-3	88170	70796	67038	65779	74.6	29603991	450	96.95	92.54	51.12
OD14-1	94593	81276	78055	77530	81.96	35583486	459	97.2	93.44	52.71
OD14-2	97149	82515	78908	78770	81.08	35847195	455	97.23	93.27	53.67
OD14-3	87959	70860	66078	65645	74.63	29961907	456	96.79	92.31	51.69
OD21-1	66557	53333	50061	49901	74.97	22578709	452	96.75	92.06	53.72
OD21-2	78406	61238	56864	56736	72.36	25857569	456	96.55	91.67	53.27
OD21-3	96764	76852	71756	71348	73.73	32508036	456	96.65	91.86	53.82
OD28-1	82780	64426	59759	59569	71.96	27156334	456	96.61	91.75	53.85
OD28-2	95241	74821	69104	68803	72.24	31551336	459	96.57	91.7	53.92
OD28-3	74630	58770	54581	54412	72.91	24673972	453	96.59	91.67	54
OD42-1	77599	58594	53772	51806	66.76	23663564	457	96.53	91.55	54.05
OD42-2	98596	71580	64345	63522	64.43	29129702	459	96.27	90.92	54.87
OD42-3	96599	72164	66554	64821	67.1	29583067	456	96.54	91.57	53.96
OD56-1	81098	61205	56489	54679	67.42	24828161	454	96.48	91.36	54.14
OD56-2	83077	60319	54889	53650	64.58	24532746	457	96.37	91.1	55.17
OD56-3	109178	81795	74702	73301	67.14	33544098	458	96.41	91.23	54.78
RD3-1	67628	54552	51059	50406	74.53	23138262	459	96.82	92.43	50.59
RD3-2	86549	69395	64991	64760	74.82	29634040	458	96.87	92.5	50.15
RD3-3	193225	167088	160868	160569	83.1	74067549	461	97.26	93.55	51.36
RD7-1	77059	62327	57514	56082	72.78	25746421	459	96.83	92.47	50.72
RD7-2	77604	61605	57410	57144	73.64	26063109	456	96.67	91.83	53.55
RD7-3	70205	56499	52112	51770	73.74	23645495	457	96.73	92.1	52.55
RD14-1	86418	68941	64802	64219	74.31	29035021	452	96.86	92.37	50.96
RD14-2	83852	66093	61332	60925	72.66	27698794	455	96.67	91.93	53.69
RD14-3	67389	53736	49971	49103	72.87	22403440	456	96.79	92.3	51.62
RD21-1	165705	77856	70455	69803	42.12	31901573	457	92.63	83.16	53.25
RD21-2	71045	53973	49646	49322	69.42	22528547	457	96.45	91.42	53.41
RD21-3	76154	57401	52700	52445	68.87	23971818	457	96.4	91.28	54.49
RD28-1	87673	67650	62505	61337	69.96	27885379	455	96.53	91.56	54.25
RD28-2	85429	72873	69227	69103	80.89	31623588	458	97.01	92.77	54.51
RD28-3	89941	69332	63824	62997	70.04	28704401	456	96.48	91.49	53.81
RD42-1	82283	59359	53597	53176	64.63	24437231	460	96.27	90.97	54.44
RD42-2	83506	61081	55749	55021	65.89	25166344	457	96.36	91.17	54.77
RD42-3	81119	60987	56490	55458	68.37	25380887	458	96.59	91.79	52.84
RD56-1	109816	89774	84978	84199	76.67	38166860	453	96.96	92.6	53.86
RD56-2	92740	78047	75044	74829	80.69	33952206	454	97.21	93.21	54.7
RD56-3	72504	55643	51694	49708	68.56	22628368	455	96.49	91.48	54.16
AD3-1	68774	54422	50626	50480	73.4	23343828	462	96.71	92.19	50.58
AD3-2	68783	54654	50823	50299	73.13	23230138	462	96.65	92.05	50.92
AD3-3	97321	83981	80157	79998	82.2	37182926	465	97.04	93.14	53.34
AD7-1	101173	82792	76968	71575	70.75	32660656	456	96.92	92.63	50.34
AD7-2	79312	62452	58010	57612	72.64	26319006	457	96.64	91.74	53.41
AD7-3	99276	81376	76417	67928	68.42	31020011	457	96.9	92.57	49.95
AD14-1	84786	68311	63655	62503	73.72	28529176	456	96.78	92.26	52.38
AD14-2	78954	60758	56116	55736	70.59	25391987	456	96.61	91.79	53.37
AD14-3	99267	79901	74142	68766	69.27	31388767	456	96.79	92.28	51.52
AD21-1	78886	61981	57350	57194	72.5	26219064	458	96.63	91.85	53.13
AD21-2	67045	51827	47334	47225	70.44	21614783	458	96.34	91.13	54.74
AD21-3	104433	80737	74103	73461	70.34	33643191	458	96.48	91.45	54.5
AD28-1	80645	62332	57532	57355	71.12	26148425	456	96.45	91.36	54.3
AD28-2	73615	57351	51968	51933	70.55	23831556	459	96.33	91.1	55.6
AD28-3	91430	77754	74269	74160	81.11	33989747	458	97.06	92.88	53.6
AD42-1	83225	64319	59661	57430	69.01	26289163	458	96.68	91.97	52.63
AD42-2	97173	71856	65272	64348	66.22	29473866	458	96.29	91	54.52
AD42-3	91379	69827	64993	62548	68.45	28500457	456	96.62	91.8	53.17
AD56-1	88662	67071	62091	60858	68.64	27592860	453	96.55	91.53	54.13
AD56-2	88263	68273	63189	59563	67.48	27364122	459	96.6	91.69	53.67
AD56-3	80905	69005	66070	65768	81.29	30139983	458	97.05	92.84	54.03
		4481828	4181452
			66372.3
