# Supplementary material for: Exploring the Spatial-Temporal Microbiota of Compound Stomachs in a Pre-weaned Goat Model
Source: Front Microbiol. 2018 Aug 15;9:1846. doi: 10.3389/fmicb.2018.01846 (PMC6104157; doi:10.3389/fmicb.2018.01846)
Supplement: TABLE S4 — The dynamics of bacterial community at the phyla level in different treatment groups. [file Table_4.XLS]

## Sheet: 多组差异检验统计
Table S4 the changes of bacterial community at the phyla level in different treatment groups.
Species name	R-day 3 (%)	R-day 7 (%)	R-day 14 (%)	R-day 21 (%)	R-day 28 (%)	R-day 42 (%)	R-day 56 (%)	O-day 3 (%)	O-day 7 (%)	O-day 14 (%)	O-day 21 (%)	O-day 28 (%)	O-day 42 (%)	O-day 56 (%)	A-day 3 (%)	A-day 7 (%)	A-day 14 (%)	A-day 21 (%)	A-day 28 (%)	A-day 42 (%)	A-day 56 (%)	P-value	Corrected P-value
p__Bacteroidetes	45.46	57.97	51.22	69.49	59.72	73.26	42.29	33.2	54.51	48.45	41.83	39.08	65.31	62.14	25.84	50.72	51.98	60.99	60.37	54.27	52.03	4.951e-06	4.455e-05
p__Firmicutes	13.34	24.77	32.37	23.59	31.28	20.48	46.74	27.13	21.82	35.05	42.18	37.14	30.12	31.37	56.5	21.31	34.01	24.09	22	30	28.69	0.008484	0.01725
p__Proteobacteria	27.29	15.25	5.523	2.915	4.162	1.034	3.688	15.62	8.582	13.87	10.27	17.14	1.33	1.778	13.91	24.27	9.142	6.755	5.862	10.13	11.86	0.0002035	0.000916
p__Fusobacteria	13.32	0.9998	9.684	0.04734	0.01389	0.01062	0.0112	21.15	14.4	0.376	0.4002	0.3336	0.01479	0.001507	3.548	2.829	0.05172	0.1462	0.009396	0.01061	0.009556	0.07013	0.1052
p__Spirochaetae	0.001508	0.05241	0.4103	1.04	1.761	2.413	1.958	0.0004393	0.008445	0.4951	1.456	1.964	1.473	2.521	0.001727	0.02034	0.9248	1.923	5.788	2.618	3.974	0.1516	0.1949
p__Synergistetes	0.001135	0.2321	0.08965	0.8232	1.091	0.07611	1.46	0.001043	0.02622	0.06236	1.435	0.9903	0.194	0.2595	0	0.03456	0.3294	1.075	1.058	0.1859	0.4662	NA	NA
p__unclassified_k__norank	0.002102	0.02033	0.1234	0.6501	0.5082	0.4772	1.591	0.01101	0.05466	0.3417	0.57	1.029	0.5973	0.07897	0.01321	0.01521	0.113	0.9762	0.6115	0.2278	0.1864	0.0008453	0.002536
p__Actinobacteria	0.3173	0.1906	0.229	0.0443	0.03917	0.07235	0.4777	2.282	0.3828	0.6081	0.2126	0.2057	0.1592	0.08277	0.06651	0.1609	0.08009	0.9265	0.07812	0.4324	0.2768	0.009582	0.01725
p__Verrucomicrobia	0.0786	0.02589	0.07152	0.5074	0.3648	0.01209	0.005259	0.3544	0.04698	0.1299	0.4128	1.092	0.01552	0.00451	0.002852	0.006873	0.5562	1.072	2.308	0.05616	0.06819	0.3817	0.3997
p__Fibrobacteres	0.001288	0.001288	0.04904	0.02904	0.06479	1.528	0.22	0	0	0.08952	0.08702	0.1907	0.4914	0.4131	0.0004316	0	0.09393	0.3006	0.5815	1.306	1.51	NA	NA
p__Elusimicrobia	0.0006607	0.05869	0.07965	0.2901	0.128	0.005266	0.04405	0	0.01028	0.3061	0.1985	0.2312	0.02843	0.01272	0.001405	0.3809	2.395	0.7941	0.3405	0.06258	0.05697	NA	NA
p__Tenericutes	0	0.1447	0.05983	0.221	0.6021	0.4799	0.2866	0	0.01161	0.06046	0.5111	0.1759	0.1226	0.07177	0	0.03746	0.215	0.6813	0.7779	0.6191	0.1484	NA	NA
p__Saccharibacteria	0.1265	0.1997	0.0398	0.02706	0.05846	0.129	0.5833	0.1776	0.1181	0.08562	0.1007	0.09255	0.1167	0.403	0.08682	0.1295	0.03421	0.08263	0.05286	0.03124	0.1943	0.3997	0.3997
p__Cyanobacteria	0.001355	0	0.002662	0.001064	0.04345	0.008946	0.4626	0.002085	0.005317	0.002672	0.02498	0.02362	0.0142	0.6477	0	0.006894	0.001668	0.02015	0.08287	0.03462	0.3954	NA	NA
p__SR1__Absconditabacteria_	0.0006607	0.04467	0.02977	0.05613	0.01867	0.002118	0.1675	0	0.01471	0.03682	0.03171	0.01538	0.001843	0.2043	0	0.05448	0.05034	0.02657	0.01529	0	0.1301	NA	NA
p__Gracilibacteria	0.05727	0.03839	0.01454	0.0673	0.01144	0	0	0.07676	0.01014	0.01913	0.1519	0.1468	0.003665	0.000691	0.03867	0.02323	0.013	0.05169	0.02419	0	0	NA	NA
p__Chlorobi	0	0	0	0.1641	0.06082	0	0	0	0	0	0.06802	0.02241	0	0	0	0	0	0.06111	0.02226	0	0	NA	NA
p__Armatimonadetes	0	0	0.00299	0.02839	0.05517	0.006246	0.001389	0	0	0.002672	0.04176	0.09583	0.004072	0.004448	0	0	0.0006352	0.008475	0.004403	0.005068	0.003098	NA	NA
p__Lentisphaerae	0	0	0.002392	0.008603	0.00334	0.003023	0.004397	0	0	0.008017	0.008491	0.01417	0.001578	0	0	0	0.006987	0.01389	0.008102	0.001267	0.001279	NA	NA
p__Chloroflexi	0	0	0	0	0.01111	0	0.002361	0	0	0.0008908	0.007242	0.01279	0.001323	0.001595	0	0	0.002541	0.005366	0.0004736	0.008549	0.0006917	NA	NA
p__Acidobacteria	0	0	0.0005981	0.002128	0.00101	0	0	0	0	0.0004454	0.0005073	0	0	0	0	0	0	0.001629	0	0	0	NA	NA
