# Supplementary material for: Exploring the Spatial-Temporal Microbiota of Compound Stomachs in a Pre-weaned Goat Model
Source: Front Microbiol. 2018 Aug 15;9:1846. doi: 10.3389/fmicb.2018.01846 (PMC6104157; doi:10.3389/fmicb.2018.01846)
Supplement: TABLE S5 — The changes of bacterial community at the genus level in different treatment groups. [file Table_5.XLS]

## Sheet: 多组差异检验统计
Table S5 The changes of bacterial community at the genus level in different treatment groups.
Species name	R-day 3 (%)	R-day 7 (%)	R-day 14 (%)	R-day 21 (%)	R-day 28 (%)	R-day 42 (%)	R-day 56 (%)	O-day 3 (%)	O-day 7 (%)	O-day 14 (%)	O-day 21 (%)	O-day 28 (%)	O-day 42 (%)	O-day 56 (%)	A-day 3 (%)	A-day 7 (%)	A-day 14 (%)	A-day 21 (%)	A-day 28 (%)	A-day 42 (%)	A-day 56 (%)	P-value	Corrected P-value
g__Bacteroides	26.29	29.43	14.23	0.2706	1.207	0.04058	0.02186	17.75	24.47	17.59	1.216	0.5906	0.0137	0.001445	12.93	15.14	17.72	0.2462	0.5973	0.0196	0.04252	0.07943	0.1075
g__Porphyromonas	14.84	8.238	13.21	0.04545	0.2264	0.0164	0.01064	13.71	13.39	6.654	0.6008	0.3676	0.009932	0.004033	7.38	17.87	5.813	0.4779	0.1371	0.003392	0.01035	6.881e-08	6.371e-07
g__Fusobacterium	13.32	0.9967	9.684	0.04734	0.01389	0.01062	0.0112	21.15	14.4	0.3729	0.3951	0.327	0.01479	0.001507	3.547	2.827	0.05116	0.1427	0.009396	0.01061	0.009556	0.0571	0.09057
g__Mannheimia	11.21	0.7108	0.1191	0.02672	0.03587	0.001412	0.0004722	8.585	0.4031	1.368	0.3779	1.989	0.009223	0.004599	6.145	0.627	0.2086	0.1739	0.1367	0.004026	0.01494	8.397e-13	1.288e-11
g__Conchiformibius	11.19	0.143	0.05809	0.0166	0.009101	0	0.0009812	3.388	0.05042	0.0356	0.1941	0.216	0.0009162	0	3.007	0.3548	0.1852	0.1556	0.01741	0.001345	0.005534	NA	NA
g__Lactobacillus	3.894	0.4809	0.6391	0.01383	0.01373	0.000706	0.03502	9.871	0.1153	4.111	0.4017	0.2326	0.01925	0.009759	52.87	5.876	7.571	5.953	0.9457	3.859	2.372	0.06286	0.0922
g__Alloprevotella	1.96	1.173	5.753	2.04	4.827	0.8893	0.2361	0.311	1.327	6.611	1.894	3.452	0.6987	0.4223	3.186	1.065	5.902	4.678	2.712	0.6213	0.3188	0.003705	0.007101
g__Bibersteinia	1.659	0.8293	0.555	0.1301	0.1554	0.002899	0.003379	0.9745	0.463	1.39	2.255	2.628	0.06247	0.008543	1.736	1.295	0.6714	1.187	0.8742	0.0335	0.005206	0.005225	0.009614
g__Streptococcus	1.449	0.6091	0.3521	0.04466	0.03433	0.001412	0.001898	3.68	0.4776	0.733	0.3486	0.5244	0.008976	0.002286	0.3286	0.205	0.06204	0.05859	0.01969	0.002592	0.001971	0.0007281	0.001763
g__norank_f__Erysipelotrichaceae	1.022	0.2023	0.0814	0.3824	0.08807	0.08416	0.1645	0.2558	0.2107	0.0331	0.5581	0.3953	0.08191	0.07485	0.08507	0.0509	0.002759	0.0784	0.02259	0.02216	0.02512	0.07569	0.1055
g__norank_f__Rhodospirillaceae	0.9894	0.02612	0.384	0.06586	0.001132	0.001537	0.1475	1.265	0.08462	0.2451	0.007828	0.001022	0.001832	0.1638	0.511	0.1969	0.4797	0.0007424	0.00128	0.06896	0.4221	0.4487	0.4691
g__norank_f__Clostridiales_vadinBB60_group	0.8523	0.3672	0.252	0.1718	0.09223	0.006047	0.08564	0.1214	0.04	0.1708	0.06144	0.09259	0.004479	0.008356	1.116	2.033	1.944	0.7061	0.8559	0.008314	0.07465	6.514e-13	1.288e-11
g__Capnocytophaga	0.7941	0.15	0.02139	0.01937	0.00752	0.001537	0	0.2781	0.04762	0.03408	0.02485	0.02615	0.001832	0	1.287	0.8963	0.07243	0.05885	0.02074	0.0007118	0.0006917	NA	NA
g__Moraxella	0.7606	1.082	0.3015	0.04263	0.02501	0	0.003297	0.4214	0.4097	0.2505	0.1777	0.1716	0.02216	0.002375	0.7106	0.9493	0.3984	0.2189	0.1074	0.01485	0.008328	NA	NA
g__unclassified_f__Ruminococcaceae	0.6243	6.439	4.383	1.479	0.9274	0.07744	0.7678	0.1784	4.887	4.116	1.364	0.5542	0.06936	0.6811	0.3243	3.022	4.642	0.6573	0.5579	0.03003	0.6088	0.007319	0.01295
g__Prevotella	0.5508	0.1336	0.03093	0	0.0005051	0	0	0.01625	0.1104	0.002726	0	0	0	0	0.3092	0.1725	0.0111	0.0007424	0	0	0	NA	NA
g__Phascolarctobacterium	0.5212	0.001234	1.043	0.002311	0.01123	0	0.0009812	1.276	1.224	0.008075	0.001295	0.01277	0.0006143	0	0.3063	0.5193	0.001906	0.01749	0.008656	0	0.002743	NA	NA
g__Veillonella	0.5035	0.1347	0.1656	0.007997	0	0.01765	0	0	0.2509	0.0341	0.07151	0.1565	0.03256	0.0007535	0.05827	0.07486	0.02477	0.02432	0.006734	0.02244	0.0006917	NA	NA
g__Clostridium_sensu_stricto_2	0.4924	0.0457	0.01124	0	0	0	0	1.091	0.06129	0.001059	0	0	0	0	0.1553	0.04899	0.0005508	0	0	0	0	NA	NA
g__Filifactor	0.419	0.3125	1.799	0.03086	0.0006266	0	0.0009812	0.1484	1.651	0.006652	0.02266	0.01817	0	0	0.1583	0.3802	0.003494	0.005528	0.0006138	0	0.001383	NA	NA
g__Proteocatella	0.3673	0.3172	0.1014	0.003466	0.001637	0	0.001962	0.1577	0.3554	0.0005037	0.006375	0.001817	0	0	0.08489	0.2281	0.0005558	0.001485	0.001087	0	0	NA	NA
g__Clostridium_sensu_stricto_1	0.3565	0.02333	0.005836	0.004622	0.00101	0	0	7.294	0.01048	1.431	0.4074	0.3034	0	0.001382	0.09155	0.009543	0.03095	0.0748	0.01057	0.006318	0.08681	NA	NA
g__norank_f__Ruminococcaceae	0.3434	0.4277	0.2034	0.06774	0.8765	1.189	0.2609	0.08286	0.2858	0.1917	0.7499	0.1014	0.2529	0.1876	0.05309	0.1722	0.2982	0.2785	0.7836	0.4761	0.136	0.5331	0.545
g__Campylobacter	0.3433	1.489	0.2471	0.07127	0.5367	0.05348	0.08477	0.06849	0.3889	0.6676	0.6792	0.1576	0.1232	0.04529	0.1513	0.2424	0.654	0.0744	0.4108	0.03908	0.01592	0.3342	0.3749
g__Butyricimonas	0.3284	0.002586	0	0.0104	0.0006266	0	0	0.3691	0.001209	0.0005037	0.005178	0.0006592	0	0	0.1414	0.001238	0	0	0	0	0	NA	NA
g__Lachnoclostridium	0.2985	0.3537	0.05853	0.02177	0.04216	0.005266	0.005076	0.03633	0.1373	0.4747	0.07798	0.01686	0.0123	0.01641	0.09595	0.06126	0.1208	0.002995	0.03081	0.009766	0.01391	0.06279	0.0922
g__unclassified_f__Pasteurellaceae	0.2963	0.588	1.046	0.1074	0.05814	0	0.00437	0.1698	1.188	0.6138	1.955	1.377	0.01065	0.003279	0.252	1.992	0.2665	0.672	0.4652	0.01469	0.003894	NA	NA
g__Actinomyces	0.2863	0.08692	0.1758	0	0.001861	0	0.0009812	1.957	0.273	0.353	0.02643	0.1001	0.009162	0	0.02733	0.0231	0.01539	0.001366	0.0004736	0	0	NA	NA
g__Hydrogenoanaerobacterium	0.2749	0.3879	0.1761	0.01845	0.008475	0.002899	0.004906	0.0326	0.1903	0.2788	0.02643	0.01878	0.001323	0.000691	0.088	0.3137	0.4866	0.03319	0.003226	0.0006335	0.002535	0.000592	0.001602
g__Helcococcus	0.2538	0.2025	0.2684	0	0	0	0	0.3625	0.26	0.01498	0.003358	0.0006592	0	0	0.01494	0.01201	0.002223	0	0	0	0.0006917	NA	NA
g__Ruminococcaceae_UCG-004	0.2476	0.1387	0.3617	0.07895	0.04179	0.09077	0.03671	0.06465	0.3419	0.3216	0.1145	0.1203	0.09697	0.04336	0.01878	0.03117	0.01725	0.01731	0.00791	0.1501	0.09422	0.1386	0.1677
g__Acetitomaculum	0.2341	0	0.00186	0.01271	0.009823	0.01189	0.0764	0.7862	0.0005236	0.001556	0.01386	0.03211	0.04872	0.02109	0.009293	0	0	0.002371	0.001421	0.00812	0.01766	NA	NA
g__Bergeyella	0.2334	0.08211	0.02258	0.01304	0.00578	0.002193	0.001871	0.121	0.04042	0.01991	0.0223	0.03557	0.01294	0.000691	0.1923	0.1289	0.0447	0.04248	0.02777	0.004649	0.001923	0.001968	0.004114
g__unclassified_f__Moraxellaceae	0.1871	0.02302	0.01042	0.001064	0.0005051	0	0	0.03772	0.01527	0.0078	0.0005073	0.002703	0.0006143	0	0.6092	0.05391	0.02378	0.004477	0.003892	0.0006335	0	NA	NA
g__Prevotella_6	0.1831	0.0006465	0	0	0	0	0	0.424	0.001571	0	0	0	0	0	0.1472	0.008041	0	0	0	0	0	NA	NA
g__Ruminococcaceae_NK4A214_group	0.1356	6.768	5.723	3.3	4.668	0.6562	2.499	0.05199	2.487	8.075	7.405	5.804	0.9949	0.9377	0.1624	2.437	10.59	4.933	4.278	1.667	1.89	3.179e-06	1.741e-05
g__Neisseria	0.1328	0.2187	0.08454	0.02067	0.06902	0.001562	0	0.05664	0.2031	0.07208	0.1384	0.2212	0.002239	0	0.0583	0.301	0.06234	0.1264	0.06283	0.001267	0.0005876	NA	NA
g__Prevotellaceae_NK3B31_group	0.1316	1.424	0.379	0.02904	0.3218	1.635	0.3221	0.1246	1.362	0.5919	0.02463	0.3639	1.331	1.092	0.1429	1.583	2.611	0.07038	0.3898	0.8104	0.3483	0.427	0.4568
g__Alysiella	0.1291	0.09359	0.05533	0.009759	0.01516	0.001412	0.0008896	0.08298	0.0257	0.06959	0.5348	0.518	0.004489	0.0008419	0.04345	0.1525	0.1228	0.1442	0.05808	0.005058	0.002027	0.06414	0.0922
g__norank_p__Saccharibacteria	0.1265	0.08969	0.02066	0.01003	0.006127	0.001437	0.0004722	0.1763	0.04857	0.07047	0.07869	0.027	0.0009162	0	0.08682	0.07509	0.0323	0.01648	0.01182	0.0007118	0.002051	NA	NA
g__Butyricicoccus	0.09968	0.06296	0.003654	0.001155	0	0.02683	0.0009812	0.04393	0.07841	0.001615	0.000708	0.00234	0.007372	0	0.06813	0.01281	0.0005508	0	0	0.08666	0.0006917	NA	NA
g__Alkanindiges	0.09967	0.002523	0.001926	0	0	0	0	0.215	0	0.003675	0.0005073	0.001117	0	0	0.4535	0.009281	0.001668	0.004002	0.0004736	0	0	NA	NA
g__Oribacterium	0.09951	0.06886	0.4395	0.2106	0.07809	1.992	0.165	0	0.4332	0.0358	0.2059	0.2688	1.645	0.2273	0.04818	0.04852	0.08345	0.04738	0.01061	2.086	0.1776	NA	NA
g__unclassified_f__Aerococcaceae	0.09377	0.02045	0.0005981	0	0	0	0	0.1115	0.01142	0	0	0	0	0	0.03182	0.01115	0.0005558	0	0	0	0	NA	NA
g__Christensenellaceae_R-7_group	0.09197	1.121	3.32	2.469	4.859	1.094	1.842	0.07736	1.083	4.73	9.158	5.712	1.323	0.9804	0.02198	0.4021	2.031	0.8955	1.73	0.782	0.7679	8.72e-06	3.646e-05
g__unclassified_o__Lactobacillales	0.07955	0.08986	0.01316	0.003192	0.001253	0	0	0.09268	0.05837	0.01153	0.293	0.284	0.004432	0.0008419	0.07526	0.08505	0.00736	0.009386	0.001946	0	0	NA	NA
g__Akkermansia	0.07788	0.0246	0.06368	0.001064	0.001515	0	0	0.3535	0.04593	0.02649	0.001416	0	0	0	0.00242	0.005201	0.01392	0	0.0004736	0	0	NA	NA
g__Arcobacter	0.0768	0.3882	0.4373	0	0	0.000706	0	0.02234	0.512	0.2676	0.005989	0.003457	0	0	0.07841	9.865	1.903	0.001485	0.005962	0	0	NA	NA
g__Erysipelothrix	0.07399	0.08456	0.01118	0	0	0	0	0.03268	0.07205	0.0005554	0	0	0	0	0.003384	0.02104	0	0	0	0	0	NA	NA
g__Fastidiosipila	0.07168	0.1048	0.1521	0.005777	0.01224	0	0.0009812	0.1232	0.1315	0.1781	0.005947	0.02696	0	0	0.002782	0.02414	0.01875	0.005197	0.002663	0	0	NA	NA
g__Ruminiclostridium_9	0.06896	0.4122	0.938	0.1171	0.1128	0.004386	0.1093	0.01877	0.4388	0.8142	0.05574	0.08474	0	0.09261	0.02306	0.5886	0.5729	0.02377	0.1506	0	0.386	NA	NA
g__Pasteurella	0.06214	0	0.001597	0	0	0	0	0.02525	0.002094	0	0	0.0005109	0	0	0.01713	0	0	0	0	0	0	NA	NA
g__norank_p__Gracilibacteria	0.05727	0.03839	0.01454	0.0673	0.01144	0	0	0.07676	0.01014	0.01913	0.1519	0.1468	0.003665	0.000691	0.03867	0.02323	0.013	0.05169	0.02419	0	0	NA	NA
g__Peptostreptococcus	0.05082	0.08744	0.4784	0.01383	0.0006266	0	0	0.6245	0.6476	0.01941	0.006428	0.002422	0	0	0.002782	0.08916	0.004035	0.0005025	0	0	0.002075	NA	NA
g__Globicatella	0.04996	0.049	0.01024	0.002128	0.0005051	0	0	0.03733	0.03723	0.005955	0.01739	0.01998	0	0	0.02178	0.03098	0.001668	0.005388	0	0	0	NA	NA
g__Dielma	0.04991	0.06633	0.02091	0.006658	0.002263	0	0	0.06239	0.02514	0.05618	0.05788	0.03149	0.001323	0.0007535	0.009587	0.01357	0.01149	0.003758	0.001087	0	0.0006917	NA	NA
g__Parvimonas	0.03891	0.04555	0.09109	0.08512	0	0	0	0.02446	0.1123	0.01939	0.0558	0.03755	0.0006616	0	0.01335	0.009308	0.001747	0.02575	0	0	0.0006917	NA	NA
g__unclassified_f__Lachnospiraceae	0.03644	0.006504	0.2558	0.1101	0.2707	1.057	0.499	0.02651	0.1944	0.0352	0.2742	0.3535	2.077	0.4016	0.001125	0.01714	0.01055	0.09733	0.4965	1.732	1.202	0.09676	0.1272
g__unclassified_f__Cardiobacteriaceae	0.03161	0.02108	0.01257	0.005686	0.00202	0	0	0.01748	0.01214	0.008312	0.0701	0.07057	0.0006616	0.001684	0.02501	0.07827	0.03731	0.04002	0.002893	0	0.0006678	NA	NA
g__unclassified_f__Enterococcaceae	0.02849	0.08765	0.0113	0.008878	0.003395	0	0	0.04431	0.03923	0.0188	0.04597	0.03699	0	0	0.01687	0.03199	0.02907	0.006394	0.0009472	0	0.0006917	NA	NA
g__norank_f__Bacteroidales_BS11_gut_group	0.0227	9.145	9.063	18.96	14.62	0.7243	3.342	0.005928	6.609	7.201	6.34	9.412	0.9012	2.249	0.02167	6.502	12.63	23.06	20.16	0.4731	1.623	0.003472	0.006945
g__Peptococcus	0.02032	0.007807	0.006986	0	0	0	0	0.0642	0.009711	0.03889	0	0	0	0	0.004256	0.000541	0.001112	0	0	0.0006235	0	NA	NA
g__Tannerella	0.01964	0.7938	0.00671	0	0.005518	0	0	0.02807	0.7026	0.008318	0.009408	0.002192	0	0	0.008366	0.3377	0.01833	0	0.003735	0	0	NA	NA
g__Riemerella	0.01912	0.01146	0.002524	0	0	0	0	0.001564	0.004661	0.0008908	0.000708	0	0	0	0.007338	0.0181	0.003647	0	0	0.0006235	0	NA	NA
g__Prevotellaceae_UCG-003	0.01447	3.654	1.039	6.413	5.397	3.568	3.382	0.005407	2.144	2.129	4.145	1.424	2.227	3.025	0.0174	4.347	2.755	5.504	6.905	2.697	4.199	3.892e-06	1.79e-05
g__Desulfovibrio	0.01441	0.487	0.08725	0.4644	0.3605	0.2519	2.089	0.004007	0.01024	0.3389	0.5314	0.8568	0.2564	0.4295	0.01224	0.0038	0.4625	0.2429	0.05601	0.1073	0.1448	1.51e-14	6.947e-13
g__Pseudomonas	0.01287	0.0006465	0.007709	0.002219	0.001113	0	0.0004722	0.002964	0.00377	0.009909	0.07562	0.07135	0.0006143	0	0.005726	0.009456	0.0006352	0.007397	0	0.0006335	0	NA	NA
g__Prevotella_1	0.01236	0.2126	0.8661	6.064	6.925	35.94	13.62	0.01224	0.06291	1.125	1.794	5.493	27.43	19.58	0.008311	0.04463	0.6252	7.856	9.909	25.94	24.58	5.238e-07	4.016e-06
g__norank_f__Bacteroidales_S24-7_group	0.01128	0.07281	0.2814	0.3438	0.4731	8.277	5.19	0.003157	0.00953	0.3436	0.5241	0.5069	11.05	14.42	0.01396	0.002185	0.1247	0.2696	0.3582	5.932	6.611	0.01375	0.0226
g__norank_f__Neisseriaceae	0.01118	7.872	0.7283	0.6556	1.477	0.05913	0.2636	0.01713	4.026	5.621	2.078	6.149	0.2986	0.2008	0.003494	6.895	1.767	1.07	0.6413	0.1256	0.05421	0.0005253	0.00151
g__Erysipelatoclostridium	0.01097	0.002586	0.002188	0	0	0	0	0.08874	0.001814	0.002777	0.0006473	0	0	0	0	0.0006188	0	0	0	0	0	NA	NA
g__Frischella	0.00969	0	0	0	0.0006082	0	0.003305	0	0.0006046	0.002227	0	0.0005109	0	0	0.003885	0	0.0005508	0	0	0	0.001763	NA	NA
g__unclassified_f__Peptococcaceae	0.009368	0.0546	0.03987	0.00453	0.006753	0	0.0004448	0.008863	0.04864	0.03417	0.002771	0.004532	0	0	0.00208	0.007201	0.009116	0.0007424	0.0006138	0	0	NA	NA
g__Collinsella	0.009276	0.003703	0	0	0	0	0	0.08966	0.01495	0	0.001295	0	0	0	0.002801	0.00205	0	0	0	0	0	NA	NA
g__Rothia	0.00909	0.0498	0	0.001064	0.002385	0.000731	0	0.003239	0.0374	0.001505	0.0005073	0	0	0	0.00804	0.04208	0.001107	0.008609	0	0	0	NA	NA
g__Anaerotruncus	0.008494	0.0535	0.01433	0.04849	0.113	0.02488	0.1153	0.005653	0.03418	0.0167	0.07176	0.112	0.0314	0.07915	0.01087	0.002475	0.004983	0.01074	0.01512	0.004425	0.02115	0.1309	0.1672
g__Ruminobacter	0.008448	0.013	0.008978	0.07155	0.2124	0.002168	0.02109	0.001839	0	0.004534	0.05925	0.1535	0.01421	0.0405	0.0006933	0.0006188	0.001107	1.215	0.7824	2.127	6.879	NA	NA
g__Suttonella	0.008089	0.02316	0.04642	0	0.0005051	0	0	0.005353	0.05124	0.05056	0.0184	0.01877	0.0009162	0.0008419	0	0.03296	0.006104	0.004381	0.0006138	0	0	NA	NA
g__Prevotellaceae_UCG-001	0.007835	1.733	1.135	1.423	1.319	3.115	3.651	0.003403	2.529	2.095	2.443	0.4576	4.44	8.6	0.002098	1.074	1.288	0.2616	1.115	1.206	4.117	5.11e-05	0.0001959
g__Gilliamella	0.006827	0	0	0.001064	0	0	0.01133	0	0	0.004119	0	0.0005109	0	0	0.01727	0.0005125	0.0005558	0	0	0.0007118	0.009402	NA	NA
g__unclassified_f__Family_XI_o__Clostridiales	0.006808	0.01125	1.162	0	0	0	0.0009812	0.003514	0.7044	0.0005554	0.001416	0	0	0	0.004215	0.09034	0	0	0	0	0.001383	NA	NA
g__Peptoniphilus	0.00636	0	0.01437	0	0	0	0	0.002196	0.01518	0	0.0006473	0	0	0	0	0	0	0	0	0	0	NA	NA
g__Alcaligenes	0.006013	0	0	0	0.0005051	0	0	0	0	0	0	0	0	0	0	0.0006188	0	0	0.0006138	0	0	NA	NA
g__Ruminococcus_1	0.005479	0.8442	0.5232	0.3733	1.255	1.643	2.57	0.001839	1.005	0.624	1.08	1.084	3.662	2.903	0.004771	0.3848	0.1685	0.2215	0.5595	1.778	1.69	0.0001556	0.0005111
g__Ruminococcaceae_UCG-014	0.005305	0.1597	3.084	1.786	3.04	0.6514	1.324	0.01271	0.08252	1.566	1.914	1.125	0.4935	1.259	0.008761	0.1251	1.893	2.54	3.691	0.2296	0.7999	0.1575	0.1811
g__Rikenellaceae_RC9_gut_group	0.005252	0.378	0.4467	14.78	7.339	3.24	6.622	0.00516	0.1707	0.2918	9.155	4.84	5.123	4.913	0.003554	0.2179	0.2494	6.488	5.511	2.11	3.011	2.51e-06	1.65e-05
g__Chryseobacterium	0.005192	0.005818	0.005981	0.005686	0.0006266	0	0	0.005213	0.008988	0.006509	0.008483	0.007399	0	0	0.005193	0.01423	0.003558	0.008141	0.002367	0	0	NA	NA
g__Trueperella	0.004998	0	0.01623	0	0	0	0	0.06606	0.01257	0.002222	0	0	0	0	0.0006933	0	0.0005508	0	0	0	0	NA	NA
g__Succinivibrio	0.004718	0.003232	0.001065	0.001064	0.002433	0.007991	0.06385	0.0009606	0.001495	0.0066	0	0.00382	0.004489	0.1707	0.007182	0.003075	0	0.03741	0.006823	0.2414	1.149	NA	NA
g__unclassified_f__Rikenellaceae	0.004431	0.002659	2.486	2.91	0.6798	0.01139	0.2613	0	0.008569	1.6	2.774	0.4561	0.009637	0.6783	0	0.0005125	0.6365	0.6051	0.5153	0.002504	0.2781	NA	NA
g__Sphingomonas	0.004371	0.007136	0.01967	0.008786	0.01256	0	0.003342	0.002443	0.007174	0.02532	0.01489	0.02718	0	0.002198	0.001295	0.02206	0.005379	0.01812	0.01993	0	0.001175	NA	NA
g__Leptotrichia	0.004185	0.003086	0.0005323	0	0	0	0	0	0.001352	0.003113	0.005073	0.006567	0	0	0.0004316	0.00205	0.0005558	0.003497	0	0	0	NA	NA
g__Pedobacter	0.00411	0.0175	0.01721	0.007905	0.006997	0	0	0.008781	0.026	0.03206	0.0191	0.02256	0	0	0.001125	0.05416	0.00721	0.03639	0.004609	0	0	NA	NA
g__norank_o__Bradymonadales	0.003864	0.001964	0.374	0.006384	0.02425	0.01146	0.1007	0	0.0005236	0.2553	0.00558	0.03076	0.01069	0.1723	0.004357	0.0005125	0.1308	0.03169	0.01379	0.005848	0.09712	NA	NA
g__unclassified_f__Prevotellaceae	0.003811	0.1832	0.2435	0.121	3.737	8.84	0.8654	0.001318	0.3325	0.413	1.825	0.6507	7.942	1.941	0.02095	0.3746	0.1565	0.942	4.345	7.874	1.485	0.1416	0.1677
g__Comamonas	0.003744	0.997	0.01502	0	0.00233	0	0.01847	0.005682	0	1.853	0.000708	0	0.0006143	0.01068	0.001827	0.002475	0.7336	0	0	0.0006235	0.00325	NA	NA
g__Jeotgalicoccus	0.003423	0.001939	0	0	0.0006266	0	0	0.002443	0.001814	0.004352	0.008314	0.0005109	0	0	0.01119	0.02646	0.01301	0.008865	0.01391	0	0.0005876	NA	NA
g__Ruminococcus_2	0.00339	0.01781	0.009635	0.03326	0.5148	0.4027	5.321	0.002361	0.02875	0.03109	0.08335	0.5915	1.494	5.933	0.007622	0.009581	0.001747	0.04901	0.04223	0.6423	0.8981	0.0005012	0.00151
g__Ochrobactrum	0.003304	0.002013	0	0.002128	0.0005051	0.000731	0.0004722	0.001043	0.001047	0.0008908	0.001662	0	0	0	0.0008633	0.00175	0.0005558	0.001508	0.002945	0.001247	0	NA	NA
g__unclassified_f__Erysipelotrichaceae	0.003083	0.001293	0.02866	0	0	0.01433	0.05283	0	0.01515	0.0109	0.001416	0	0.02485	0.01596	0	0.000541	0.0006352	0	0	0.001424	0.00551	NA	NA
g__Prevotella_2	0.003083	0	0	0	0	0	0	0	0	0	0	0	0	0	0	0	0	0	0	0	0	NA	NA
g__Psychrobacter	0.002609	0.005172	0.004916	0	0.0005051	0	0	0.01367	0.005484	0.003675	0.002449	0.001722	0	0	0.003917	0.002775	0.001668	0.00402	0	0	0	NA	NA
g__Ruminococcaceae_UCG-011	0.002449	0.0784	0.1282	0.01739	0.05677	0.5752	0.5988	0	0.003385	0.271	0.06044	0.1189	0.8211	0.3087	0	0.001672	0.05097	0.02825	0.01022	0.4892	0.3675	NA	NA
g__norank_f__Family_XI	0.002423	0.03086	0.006388	0	0	0	0	0.001318	0.02115	0	0	0	0	0	0.0006933	0.03331	0	0	0	0	0	NA	NA
g__Planomicrobium	0.002322	0.007136	0.0103	0.007814	0.004611	0	0	0.04111	0.004675	0.02728	0.01464	0.01107	0	0	0.02516	0.05673	0.02798	0.06565	0.03271	0.001345	0.001763	NA	NA
g__Roseburia	0.002236	0.0006465	0.002787	0.01517	0.3819	0.202	2.842	0.0014	0.002094	0.007076	0.1231	0.28	0.6592	1.587	0.002682	0.001131	0.0006352	0.14	0.4264	5.787	2.472	0.3769	0.4128
g__Rhizobium	0.002236	0.003257	0.005514	0.005411	0.002872	0	0.003342	0.001839	0.001571	0.01689	0.006182	0.02404	0	0	0.001727	0.004331	0.001742	0.002513	0.002279	0.00187	0.001947	NA	NA
g__unclassified_k__norank	0.002102	0.02033	0.1234	0.6501	0.5082	0.4772	1.591	0.01101	0.05466	0.3417	0.57	1.029	0.5973	0.07897	0.01321	0.01521	0.113	0.9762	0.6115	0.2278	0.1864	0.0008453	0.001881
g__Brevundimonas	0.002102	0.006489	0.02871	0.006567	0.009868	0	0.0004448	0.004171	0.01993	0.02739	0.02834	0.04033	0	0	0.003898	0.006032	0.002461	0.01352	0.01239	0	0.0006678	NA	NA
g__Acinetobacter	0.002075	0.001317	0.002392	0	0.001758	0	0.008322	0.001839	0.001571	0.009421	0.1803	0.1675	0	0	0.002952	0.002262	0.001658	0.001987	0.0009472	0	0.0006678	NA	NA
g__Devosia	0.002016	0.02663	0.04957	0.0228	0.0325	0.001437	0.0004448	0.007603	0.009873	0.1027	0.06093	0.1217	0	0.0007535	0.002512	0.03086	0.02316	0.05065	0.0381	0.0006235	0.001359	NA	NA
g__Succinimonas	0.002008	0.003281	0.001597	0	0	0	0.004204	0.0005213	0	0.0005037	0	0	0	0.004635	0.0008633	0	0.0006352	0	0.001805	0	1.039	NA	NA
g__norank_f__Bacteroidales_RF16_group	0.001949	0.00191	0.002793	0.01697	0.01193	0.2301	0.9802	0	0	0.0004454	0.0067	0.009481	0.1081	0.4385	0.001125	0.0005125	0.00127	0.02886	0.0249	0.1401	1.266	NA	NA
g__Ruminococcaceae_UCG-005	0.001795	0.1673	0.02877	1.444	1.175	0.1087	0.4636	0.0009606	0.04087	0.03084	1.26	1.057	0.1322	0.4638	0.003214	0.01455	0.2142	0.5106	0.2909	0.02806	0.2311	6.925e-08	6.371e-07
g__Ruminococcaceae_UCG-002	0.001702	0.03142	0.2214	0.5925	0.6515	0.006122	1.179	0	0.01828	0.1596	0.6575	0.5314	0.02158	0.3483	0.003917	0.007087	0.0781	0.4444	0.3326	0.01344	0.4857	NA	NA
g__Eggerthella	0.001702	0.004428	0.002925	0	0	0	0.0009812	0.07181	0.005179	0.04563	0	0	0	0	0.0006933	0	0.00127	0	0	0	0	NA	NA
g__Flavobacterium	0.001602	0.002586	0.001196	0.001155	0	0	0	0.003128	0.003023	0.003338	0.004845	0.003135	0	0	0.001557	0.007966	0.001107	0.002131	0.001753	0.0006335	0	NA	NA
g__Sphingopyxis	0.001441	0.003257	0.00299	0.001064	0.003639	0	0	0.002607	0.003466	0.002337	0.006568	0.01018	0	0	0.001818	0.006188	0.001821	0.01482	0.001139	0	0	NA	NA
g__norank_c__Cyanobacteria	0.001355	0	0.002662	0.001064	0.007324	0.007384	0.2572	0.002085	0.005317	0.002672	0.0175	0.01187	0.01196	0.01605	0	0.005656	0.001668	0.008365	0.01976	0.01414	0.03457	NA	NA
g__Selenomonas_1	0.001288	0.003223	0.005047	0.006567	0.02707	1.835	0.5027	0.001318	0.0005236	0.004622	0.00965	0.03215	1.438	0.6332	0	0.001537	0	0.007236	0.008752	1.741	1.671	NA	NA
g__Fibrobacter	0.001288	0.001288	0.04904	0.02904	0.06479	1.528	0.22	0	0	0.08952	0.08702	0.1907	0.4914	0.4131	0.0004316	0	0.09393	0.3006	0.5815	1.306	1.51	NA	NA
g__unclassified_o__Micrococcales	0.001161	0.000671	0.002787	0.002128	0	0	0.0009444	0.002964	0.003608	0.01043	0.005833	0.002328	0	0	0.001818	0.005413	0.003012	0.01077	0.002175	0.0006235	0	NA	NA
g__Pseudobutyrivibrio	0.001135	0.5477	0.1963	0.2081	0.6895	0.451	0.812	0.0014	0.6043	0.1092	0.3538	0.6222	0.8764	1.166	0	0.5442	0.1096	0.418	0.4915	1.1	1.428	NA	NA
g__[Eubacterium]_coprostanoligenes_group	0.001135	0.01353	0.5637	1.043	0.6662	0.7885	0.7649	0.0008786	0.107	0.4798	1.276	0.836	0.3854	0.442	0.007122	0.01416	0.1515	0.2251	0.2228	0.3177	0.5709	0.0008587	0.001881
g__Pyramidobacter	0.001135	0.2321	0.05788	0.5525	1.069	0.06092	0.1232	0.001043	0.02285	0.04137	1.258	0.8249	0.1505	0.1308	0	0.03299	0.2805	0.9354	1.048	0.1697	0.1512	NA	NA
g__Lachnospiraceae_NK3A20_group	0.001135	0	0.04892	0.1086	0.265	0.5306	0.4086	0.001043	0.01833	0.03328	0.1802	0.6882	0.7371	0.2052	0	0.005951	0.01555	0.08745	0.162	0.7314	0.2516	NA	NA
g__norank_f__Lachnospiraceae	0.001135	0.0006465	0.7134	0.3124	0.149	0.04831	0.282	0	0.001209	0.4746	0.2438	0.2993	0.06307	0.1688	0.0007024	0.001131	0.1118	0.1062	0.06045	0.01733	0.1599	NA	NA
g__Lachnospiraceae_UCG-010	0.001135	0.245	0.2032	0.06752	0.2799	0	0.02597	0.0004393	0.08306	0.4725	0.4299	0.5076	0.004384	0.01142	0	0.005123	0.1275	0.0998	0.03743	0.002524	0.01238	NA	NA
g__unclassified_f__Neisseriaceae	0.001135	0.01852	0.0005981	0.003375	0.002366	0	0.001426	0.004832	0.01495	0	0.002571	0.005286	0.001832	0	0.001405	0.01486	0.0005508	0.00712	0.002227	0.0007118	0	NA	NA
g__Mycetocola	0.001101	0.007831	0.0103	0.004347	0.002872	0	0.0004722	0.005242	0.002861	0.03053	0.015	0.0235	0	0	0.00242	0.007966	0.01205	0.02941	0.01264	0.001345	0	NA	NA
g__Pelistega	0.001101	0.04074	0	0	0	0	0	0	0.02975	0	0	0	0	0	0.0004316	0.06939	0	0	0.0004736	0	0	NA	NA
g__norank_f__Family_XIII	0.001008	0.1793	0.4802	0	0.0006266	0	0.0009812	0	0.6241	0.1038	0.004354	0.001829	0	0	0	0.07424	0.005003	0	0	0	0.002767	NA	NA
g__Treponema_2	0.0009408	0.003198	0.1986	0.3537	1.565	2.353	1.848	0.0004393	0.003004	0.2872	1.194	1.582	1.425	2.465	0.001727	0.001856	0.419	0.7335	4.978	2.541	3.79	0.01087	0.01853
g__Nocardioides	0.0009408	0.004525	0.002392	0.004439	0.0005051	0	0	0	0.002418	0.007126	0.003725	0.004882	0	0	0.001988	0.01034	0.008476	0.01351	0.001946	0	0	NA	NA
g__Negativicoccus	0.0007876	0	0.8352	0.001064	0.001216	0.001661	0	0	0.001652	0.902	0.00591	0	0	0	0	0.001701	0.4688	0	0	0	0	NA	NA
g__Murdochiella	0.0007876	0.1883	0.0496	0.001155	0.002506	0	0	0	0.1445	0.0574	0.009204	0.0006592	0	0	0	0.009224	0.001102	0	0.001228	0	0	NA	NA
g__unclassified_f__Xanthomonadaceae	0.0007876	0.001939	0.001196	0.001155	0	0	0	0.002525	0.002337	0	0.002063	0	0	0	0.001125	0.01299	0	0.0007424	0.0006659	0	0	NA	NA
g__norank_c__WCHB1-41	0.0007206	0.0006465	0.007841	0.3632	0.2707	0.00907	0.005259	0.0009606	0.001047	0.1034	0.3328	0.9899	0.008042	0.00451	0.0004316	0.001053	0.5423	0.9556	2.231	0.04326	0.06819	0.5755	0.5755
g__Moryella	0.0007206	0.003169	0.0119	0.2187	0.04853	0.6647	0.4358	0	0.0007474	0.01158	0.1493	0.2995	0.9112	0.9774	0	0.0005125	0	0.03534	0.02752	0.1588	0.844	NA	NA
g__Petrimonas	0.0007206	0.9207	0.1429	0.1582	0.628	0.000706	0.0004448	0.0005213	0.8088	0.06591	0.2243	0.3875	0.0006143	0.0007535	0.002782	0.6073	0.108	0.2281	0.4387	0.0006235	0.001971	0.1422	0.1677
g__Anaerovibrio	0.0007206	0.05295	0.009832	0.03441	0.06032	0.6799	0.5467	0	0.0005236	0.05146	0.04752	0.1566	0.5437	1.06	0	0	0.03399	0.01717	0.01056	0.4677	0.6117	NA	NA
g__Family_XIII_AD3011_group	0.0007206	0.002013	0.009103	1.344	0.3438	0.1564	0.2852	0.0005213	0.003147	0.03319	0.6326	0.3817	0.2343	0.1272	0.0004316	0.001537	0.003732	0.2068	0.1508	0.1281	0.06329	3.406e-06	1.741e-05
g__unclassified_f__Veillonellaceae	0.0007206	0	0.0005323	0	0	0.003854	2.935	0.0004393	0.00645	0.004914	0.003279	0.001265	0.005602	0.6486	0.002158	0	0	0	0	0.0006335	0.41	NA	NA
g__Lachnospiraceae_ND3007_group	0.0007206	0	0.0005981	0.1065	0.09191	0	0.2827	0	0.002256	0.001001	0.05974	0.1603	0.003061	0.08745	0	0	0	0.1051	0.05613	0.006318	0.07178	NA	NA
g__Blautia	0.0007206	0.06424	0	0	0.0006266	0.02593	0.01716	0.002196	0.04051	0.3864	0.01084	0	0.01585	0.003856	0.0006933	0.004331	0.06003	0	0	0.01951	0.02033	NA	NA
g__Luteimonas	0.0007206	0.01636	0.06379	0.01526	0.02106	0	0.0004722	0.002525	0.02559	0.05524	0.03395	0.04302	0.0006143	0	0.002158	0.01456	0.01721	0.02283	0.01486	0.0006335	0	NA	NA
g__[Ruminococcus]_gauvreauii_group	0.0007206	0	0.0005981	0.01776	0.00435	0.004485	0.1138	0.0005213	0.0006046	0.0004454	0.01001	0.009039	0.004988	0.06634	0	0.0006188	0	0.007878	0	0.0261	0.06161	NA	NA
g__Gemella	0.0007206	0.02428	0	0	0	0	0	0.001482	0.01924	0.008521	0.0766	0.07853	0	0	0	0.01529	0.0006352	0.001005	0.0006138	0	0	NA	NA
g__unclassified_f__Peptostreptococcaceae	0.0007206	0.002586	0.002327	0.002128	0.002628	0	0.001962	0.032	0.002699	0.01213	0.008037	0.006283	0	0	0.003977	0.006894	0.002456	0.008763	0.007611	0	0	NA	NA
g__Simiduia	0.0007206	0.001939	0.006513	0.009243	0.00101	0	0	0.001043	0.008464	0.01203	0.007627	0.005043	0	0	0	0.004331	0.00127	0.004242	0.0004736	0	0	NA	NA
g__Sphingobacterium	0.0007206	0.001317	0.001794	0	0.0006266	0	0	0.0005213	0.0006046	0.0005037	0.003184	0.001817	0	0	0	0.0006188	0	0.02623	0.001332	0	0	NA	NA
g__norank_f__PeH15	0.0006607	0	0.0007295	4.491	2.354	0.00907	0.002435	0	0.002923	0.0005554	1.973	0.8704	0	0.004209	0	0	0	0.1256	0.4786	0.0006335	0.0005876	NA	NA
g__unclassified_f__Succinivibrionaceae	0.0006607	0.005172	0.0005981	0.002311	0.06671	0.2898	0.04647	0.0005213	0.001957	0.0005037	0.006311	0.02241	0.1661	0.02172	0.00208	0.006081	0	0.04101	0.1616	2.424	0.6147	NA	NA
g__norank_p__SR1__Absconditabacteria_	0.0006607	0.04467	0.02977	0.05613	0.01867	0.002118	0.1675	0	0.01471	0.03682	0.03171	0.01538	0.001843	0.2043	0	0.05448	0.05034	0.02657	0.01529	0	0.1301	NA	NA
g__norank_o__Lineage_IV	0.0006607	0	0.0007295	0.263	0	0.000706	0.002944	0	0.0006046	0	0.1505	0.1023	0.0006616	0	0	0	0	0.1855	0	0	0.001175	NA	NA
g__Paeniglutamicibacter	0.0006607	0.004525	0.0005981	0.002128	0.0005051	0	0	0.0004393	0	0.009163	0.005894	0.003255	0	0	0.002952	0.02662	0.00857	0.01453	0.01131	0	0.0006678	NA	NA
g__unclassified_f__Dermabacteraceae	0.0006607	0.006465	0	0	0	0	0	0	0.00665	0	0	0	0	0	0.001727	0.01176	0	0.003741	0	0	0	NA	NA
g__Lysobacter	0.0006607	0	0	0	0	0	0	0	0	0.0005037	0	0	0	0	0.0004316	0	0.0006352	0	0	0	0	NA	NA
g__Ruminococcaceae_UCG-010	0.0005673	0.09932	0.2167	0.7902	0.4279	0.07716	0.2823	0.0009606	0.05633	0.1921	0.5413	0.4767	0.04648	0.1416	0.00208	0.1133	0.8908	0.63	0.7723	0.0561	0.1851	0.0001386	0.0004904
g__Lachnospiraceae_NK4A136_group	0.0005673	0.007758	0.004318	0.06664	0.2905	0.004286	0.6874	0	0.01147	0.002447	0.2205	0.0899	0.05565	1.198	0.0004316	0.008663	0.0006352	0.0852	0.2606	0.04978	0.8991	NA	NA
g__probable_genus_10	0.0005673	0.001234	0.004187	0.06688	0.6559	0.02918	0.245	0.0005213	0.0007474	0.003286	0.9295	0.3444	0.04017	0.3686	0	0.005231	0.00127	0.1263	0.4011	0.007272	0.172	NA	NA
g__Proteiniborus	0.0005673	1.124	0.003924	0	0	0	0.0009812	0	0.8009	0.001001	0.003926	0.001318	0	0	0.002801	1.199	0.003489	0	0	0	0	NA	NA
g__U29-B03	0.0005673	0	0	0.006841	0.1879	0.03388	0.4697	0	0	0.0005037	0.09364	0.06749	0.06416	0.6404	0	0	0	0.06886	0.1053	0.01784	0.3709	NA	NA
g__norank_f__PL-11B10	0.0005673	0	0.1705	0.04256	0.08962	0	0.0194	0	0.0006046	0.1354	0.08402	0.03197	0	0.008205	0	0.000541	0.2776	0.07614	0.4098	0.0007118	0.01952	NA	NA
g__Tyzzerella_3	0.0005673	0.02098	0.009227	0.004347	0.02796	0	0.023	0	0.01211	0.0109	0.01305	0.02185	0.001832	0.03061	0.001295	0.04956	0.01217	0.04324	0.0182	0.002602	0.01276	NA	NA
g__norank_f__Prevotellaceae	0.0005673	0	0	0	0	0.004236	0.02399	0	0	0	0	0	0.01192	0.0615	0.0004316	0	0	0.002494	0	0.02047	0.08764	NA	NA
g__Flavonifractor	0.0005673	0.04724	0	0.001064	0	0	0	0	0.04192	0.001111	0	0	0	0	0	0.008401	0.0005558	0	0	0	0	NA	NA
g__Corynebacterium_1	0.0005673	0.001293	0.002057	0	0	0	0.0009812	0.03458	0.001047	0.01335	0.003078	0.00253	0	0	0.002521	0.001856	0.001107	0.0006235	0	0	0	NA	NA
g__Succiniclasticum	0.0004405	0.5715	0.5379	1.004	2.096	2.061	2.391	0.005518	0.1568	0.9439	1.71	2.107	4.841	2.429	0.001295	0.03741	0.4114	0.9499	0.4722	1.907	1.16	0.0006426	0.001642
g__norank_f__Marinilabiaceae	0.0004405	0	0.1495	0	0.03997	0	0.01962	0	0	0.08952	0.001416	0.008096	0	0.004146	0.0007024	0.001594	0.2001	0.05582	0.06452	0	0.01469	NA	NA
g__unclassified_o__Sphingomonadales	0.0004405	0.001939	0.005383	0.002128	0.002348	0	0	0	0.004837	0.0059	0.001522	0.00951	0	0	0.001727	0.00495	0.002293	0.001245	0.002611	0	0	NA	NA
g__Johnsonella	0.0004405	0.005818	0	0.002311	0.0005051	0	0	0	0.001209	0	0.002711	0.0005109	0	0	0	0.001238	0	0.0007424	0.0006659	0	0	NA	NA
g__Aquimonas	0.0004405	0	0	0	0	0	0.0009812	0	0.001047	0.001336	0.009851	0.001265	0	0	0	0	0	0	0.0009472	0	0	NA	NA
g__Succinivibrionaceae_UCG-002	0.0002202	0.001905	0.001728	0	0	0.002118	0.4736	0.0009606	0	0.001505	0.001355	0.002489	0.07123	0.3337	0.0004316	0.0006188	0	0.007236	0.003751	4.715	1.009	NA	NA
g__Lachnospiraceae_AC2044_group	0.0002202	0	0.1146	0.07947	0.5462	0.01229	0.4241	0	0.07554	0.03938	0.6338	0.4401	0.02185	0.2262	0.004748	0.02315	0.01741	0.07048	0.3829	0.004826	0.1665	NA	NA
g__Parafilimonas	0.0002202	0.003952	0.04007	0.003283	0.01172	0	0	0.0005213	0.005441	0.06266	0.006462	0.03432	0	0.0007535	0.001727	0.006188	0.009424	0.01978	0.01744	0	0	NA	NA
g__Altererythrobacter	0.0002202	0.007136	0.02871	0.02381	0.006716	0	0.0004722	0.0005213	0.01306	0.03528	0.02944	0.03288	0	0.000691	0.001557	0.004254	0.004997	0.01858	0.01315	0	0.0006678	NA	NA
g__Novosphingobium	0.0002202	0.005818	0.01256	0.002219	0.004976	0	0	0.001482	0.003547	0.01152	0.009184	0.02727	0	0	0.001818	0.004738	0.00127	0.005768	0.004609	0	0	NA	NA
g__Arthrobacter	0.0002202	0.001939	0.001328	0	0.0005051	0	0	0.03488	0.002337	0.007536	0.002877	0.002233	0	0	0.002268	0.001238	0.001906	0.0005025	0.001946	0	0	NA	NA
g__unclassified_f__Caulobacteraceae	0.0002202	0.001988	0.006579	0.001155	0.00188	0	0	0	0.002942	0.007011	0.003017	0.01203	0	0	0	0.001238	0.0006352	0.001987	0.003085	0	0	NA	NA
g__Planococcus	0.0002202	0.001293	0.001794	0	0.003443	0	0	0.003485	0	0.00195	0.001155	0.002649	0	0	0.003122	0.00495	0.004283	0.01216	0.002315	0	0.0006678	NA	NA
g__Turicibacter	0.0002202	0.0006465	0.0005981	0	0.001637	0	0	0.02262	0	0.005037	0.00223	0.004211	0	0	0.0004316	0	0	0	0.001946	0	0	NA	NA
g__unclassified_c__Gammaproteobacteria	0.0002202	0.004487	0.006782	0	0	0	0	0.0005213	0.005607	0.00434	0.0005073	0	0	0	0	0.008951	0.002298	0.001247	0.001228	0	0	NA	NA
g__Dietzia	0.0002202	0.0006465	0.002524	0.002219	0	0	0	0.008453	0.001209	0.008834	0.003464	0.002192	0	0	0.0008633	0	0.0005508	0.001247	0	0	0	NA	NA
g__Snodgrassella	0.0002202	0	0	0	0	0	0.004722	0	0	0.004008	0	0	0	0.0007535	0.009496	0	0	0	0.0004736	0.003117	0.008814	NA	NA
g__Sphingobium	0.0002202	0	0.001794	0.001064	0.001637	0	0	0	0.002418	0.005403	0.0005073	0.005233	0	0	0	0.002475	0	0.003998	0.001805	0	0	NA	NA
g__Terrimonas	0.0002202	0	0.005383	0	0.002628	0	0	0	0	0.008521	0.001723	0.003094	0	0	0	0.0006188	0.0006352	0	0.002227	0	0	NA	NA
g__Thermomonas	0.0002202	0.000671	0.001794	0.001155	0.0005051	0	0	0	0	0.00184	0	0.002192	0	0	0.001295	0	0.0006352	0.0006235	0.0004736	0.0007118	0	NA	NA
g__Brevibacterium	0.0002202	0	0	0	0	0	0	0.0005213	0	0.001511	0.0006473	0	0	0	0.0007024	0.001856	0.001906	0.001247	0.003033	0	0	NA	NA
g__Demequina	0.0002202	0	0.001196	0	0	0	0	0.0005213	0	0.0004454	0.000708	0.00117	0	0	0.0006933	0.00495	0.0005508	0	0	0	0	NA	NA
g__SP3-e08	0	0.000671	0.01946	7.127	6.162	0.1616	0.4309	0.004803	0.005341	0.04119	3.633	5.576	0.3648	0.4208	0.0007024	0.002881	0.003811	7.566	2.576	0.1521	0.2922	NA	NA
g__Phocaeicola	0	0.004001	0.00345	0.6424	1.693	1.884	1.193	0.0005213	0.003166	0.007871	0.9672	1.762	1.871	2.207	0.0004316	0.0006188	0.001747	0.4705	2.144	1.116	1.338	NA	NA
g__Butyrivibrio_2	0	0.008027	0.206	0.5348	0.8438	1.864	1.875	0.0004393	0.01171	0.183	1.633	1.955	2.346	0.8971	0.001295	0.002475	0.0685	0.3893	1.037	1.291	0.6234	NA	NA
g__Prevotellaceae_UCG-004	0	0.03134	0.3724	3.187	0.9306	0.3023	0.1845	0	0.02778	0.6559	1.875	1.693	0.2207	0.325	0.0007024	0.03075	0.4668	1.224	0.7471	0.1006	0.2705	NA	NA
g__Prevotellaceae_YAB2003_group	0	0	0.004377	0.00532	0.006174	4.275	0.02313	0	0	0	0	0.001117	1.276	0.04671	0	0	0	0.00932	0.005275	4.88	0.1053	NA	NA
g__unclassified_f__Rhodocyclaceae	0	0.0006465	0.151	0.8273	0.8162	0.2952	0.05858	0	0.001047	0.1269	0.4744	1.556	0.1892	0.03878	0	0.0006188	0.3981	0.738	1.685	0.1639	0.01206	NA	NA
g__Quinella	0	0	0	0	0.0006266	0.000706	6.414	0.0004393	0.004513	0.003281	0.007389	0.001022	0.001832	0.2814	0.005611	0	0	0	0	0	0.3152	NA	NA
g__norank_f__Peptococcaceae	0	0.06397	0.04947	1.065	1.122	0.0157	0.03323	0	0.0559	0.1548	1.945	1.284	0.004697	0.009297	0	0.007106	0.02259	0.1315	0.1956	0.005048	0.006061	NA	NA
g__Lachnospiraceae_XPB1014_group	0	0.009697	0.1017	0.3032	0.4755	0.03793	0.8545	0.0005213	0.01237	0.1038	0.6119	1.619	0.1119	0.2707	0	0.01423	0.02033	0.3219	0.3469	0.03588	0.3172	NA	NA
g__Anaerovorax	0	0	0.1305	0.8557	0.5027	0.2034	0.2973	0	0.004574	0.08028	0.5425	0.5423	0.2383	0.218	0	0	0.04239	0.2764	0.2592	0.1378	0.1712	NA	NA
g__[Eubacterium]_ruminantium_group	0	0	0.3737	0.01401	0.1712	0.08384	0.4479	0	0.002861	0.4616	0.1445	0.3533	0.5835	0.5439	0	0.0006188	0.05827	0.05242	0.03334	0.2829	0.3811	NA	NA
g__norank_f__ODP1230B8.23	0	0.0006465	0.02213	0.3902	0.4206	0.07174	0.2898	0	0.0005236	0.02511	0.1951	0.5995	0.04684	0.1218	0.0004316	0.0006188	0.03684	0.402	0.2414	0.1023	0.7024	NA	NA
g__Sphaerochaeta	0	0.04921	0.04067	0.6305	0.09207	0.05487	0.08627	0	0.004837	0.07156	0.1681	0.331	0.04422	0.04458	0	0.01794	0.2276	1.092	0.3919	0.07229	0.1564	NA	NA
g__Papillibacter	0	0.009021	0.0707	0.3067	0.6217	0.002293	0.1783	0	0.01451	0.04259	0.5685	0.7099	0.006416	0.1043	0	0.002475	0.02437	0.2335	0.2671	0.005215	0.08948	NA	NA
g__Veillonellaceae_UCG-001	0	0.007111	0.03841	0.1421	0.1672	0.2259	0.5539	0.001043	0.00536	0.02333	0.1142	0.4043	0.5297	0.4233	0	0.0006188	0.009448	0.09255	0.02352	0.1347	0.244	NA	NA
g__Elusimicrobium	0	0	0.06426	0.001155	0.01844	0.00456	0.02148	0	0	0.2899	0.004452	0.02912	0.02685	0.01064	0.001405	0.001566	2.321	0.08799	0.08948	0.05404	0.0402	NA	NA
g__norank_f__Bacteroidales_UCG-001	0	0.02986	0	0.1595	0.2542	0.008165	0.3068	0	0.02773	0.0005554	0.05035	0.1267	0.008372	0.1992	0.0008633	0.06785	0.001191	0.2456	0.447	0.008135	0.3101	NA	NA
g__Parabacteroides	0	0.003232	1.027	0.002219	0.001253	0.002367	0.0009812	0	0.1601	0.6476	0.004153	0.002422	0	0	0.0007024	0.05155	0.3388	0	0	0	0	NA	NA
g__Saccharofermentans	0	0	0.03854	0.03657	0.05873	0.07168	0.5379	0	0.001733	0.02717	0.1259	0.1898	0.1817	0.5483	0.0004316	0	0.005081	0.09716	0.004787	0.01604	0.2548	NA	NA
g__Lachnoclostridium_1	0	0.000671	0.009701	0.5201	0.005688	0.07834	0.03739	0.0004393	0.001047	0.01325	0.5007	0.4712	0.1764	0.09666	0	0	0.001906	0.0748	0.002648	0.05762	0.0966	NA	NA
g__Mobilitalea	0	0.2243	0.04253	0.007722	0.02173	0	0.0009812	0	0.2734	0.04073	0.02259	0.01279	0.0006143	0	0.001818	1.371	0.06495	0.00297	0.01746	0.0007118	0.002051	NA	NA
g__Candidatus_Saccharimonas	0	0.11	0.01914	0.01702	0.05233	0.1276	0.5828	0.001318	0.06951	0.01514	0.02199	0.06555	0.1158	0.403	0	0.05443	0.001906	0.06615	0.04104	0.03053	0.1923	NA	NA
g__Fretibacterium	0	0	0.003056	0.008603	0.007924	0.01446	1.337	0	0.003365	0	0.00558	0.03147	0.04103	0.1287	0	0.001566	0	0.001245	0.002368	0.01304	0.3137	NA	NA
g__Anaeroplasma	0	0	0.01435	0.03219	0.04082	0.4646	0.108	0	0	0.02361	0.002536	0.03585	0.1193	0.04355	0	0.000541	0.1004	0.04452	0.1052	0.61	0.1086	NA	NA
g__unclassified_o__Bacteroidales	0	0.003232	0.09509	0.1467	0.2044	0.02407	0.1583	0	0.001209	0.04766	0.07302	0.1544	0.03229	0.02982	0	0.005463	0.0755	0.2164	0.2756	0.02579	0.1917	NA	NA
g__norank_o__NB1-n	0	0.1099	0.02687	0.1759	0.1321	0.001412	0.02684	0	0	0.02381	0.01483	0.1376	0	0.001533	0	0.00116	0.09842	0.4969	0.4649	0.002691	0.01603	NA	NA
g__[Eubacterium]_nodatum_group	0	0.002013	0.3255	0.03131	0.01032	0.01719	0.1507	0	0.05216	0.4277	0.1005	0.07679	0.154	0.07175	0	0.002164	0.01598	0.006894	0.004822	0.05856	0.07436	NA	NA
g__norank_c__Bacteroidetes_VC2.1_Bac22	0	0	0	0	0.005275	0.002243	0.6409	0	0	0	0.0006473	0.006523	0.001843	0.4718	0	0	0	0.00594	0.01065	0.004364	0.4	NA	NA
g__norank_o__Mollicutes_RF9	0	0.03476	0.01861	0.01286	0.4292	0.01385	0.06208	0	0.01161	0.01305	0.4937	0.002476	0.003308	0.02518	0	0.03576	0.0162	0.14	0.2078	0.006482	0.02241	NA	NA
g__Aeriscardovia	0	0	0	0	0	0	0.0009812	0	0	0	0.004259	0.003633	0	0	0	0	0	0.773	0.0265	0.339	0.2583	NA	NA
g__Sharpea	0	0	0	0	0	0.04307	0.04428	0	0	0	0	0	0.8419	0.01604	0.001387	0.0005125	0	0	0.0006138	0.4028	0.03098	NA	NA
g__unclassified_f__Comamonadaceae	0	0.000671	0.4174	0.003466	0.005154	0	0.0009812	0	0.5315	0.003455	0.001522	0.0146	0	0	0	0.3792	0.003494	0.01461	0.003418	0	0	NA	NA
g__unclassified_c__Elusimicrobia	0	0.02715	0	0.01618	0.09142	0	0.001962	0	0.009673	0.001511	0.0123	0.08548	0.0009162	0	0	0.3793	0	0.5027	0.219	0.00783	0.002431	NA	NA
g__norank_o__Gastranaerophilales	0	0	0	0	0.03613	0.001562	0.2054	0	0	0	0.007484	0.01175	0.002239	0.6317	0	0.001238	0	0.01178	0.06311	0.02048	0.3609	NA	NA
g__Erysipelotrichaceae_UCG-004	0	0.006587	0.03349	0.1983	0.09478	0.08597	0.08243	0	0.001814	0.02361	0.02061	0.05344	0.04748	0.01341	0	0.005569	0.01953	0.1823	0.2126	0.04193	0.04516	NA	NA
g__Coprococcus_2	0	0	0	0.002219	0.06638	0.0008306	0.3331	0.0004393	0.0005236	0.0004454	0.01699	0.001117	0.01624	0.1904	0	0	0.0006352	0.04115	0.07648	0.01281	0.3957	NA	NA
g__norank_f__0319-6G20	0	0	0.05622	0.08564	0.02639	0.000731	0.02105	0	0	0.08023	0.01991	0.03128	0.0006616	0	0.002098	0.002369	0.456	0.254	0.08848	0.001257	0.01677	NA	NA
g__Defluviitaleaceae_UCG-011	0	0.001342	0.01256	0.06065	0.01111	0.0423	0.1278	0	0	0.009915	0.1523	0.1585	0.06017	0.1656	0.0007024	0	0.006193	0.1204	0.001332	0.1275	0.07836	NA	NA
g__Lachnospiraceae_UCG-001	0	0	0.0007295	0.002219	0.005621	0.002268	0.3689	0	0.0005236	0	0.008295	0.002422	0.001832	0.08395	0	0	0	0.008543	0.003683	0.005205	0.5369	NA	NA
g__Lachnospiraceae_UCG-008	0	0.003281	0.01753	0.08166	0.07613	0.04781	0.07448	0	0.001209	0.04132	0.09916	0.1718	0.08941	0.0752	0	0	0.001906	0.018	0.02527	0.017	0.04443	NA	NA
g__Synergistes	0	0	0.02871	0.2621	0.0139	0.000731	0	0	0	0.02099	0.1715	0.134	0.002447	0	0	0	0.04883	0.1388	0.007523	0.003168	0.001279	NA	NA
g__unclassified_p__Bacteroidetes	0	0.001264	0	0.0142	0.02482	0.002974	0.06035	0	0	0	0.002816	0.08051	0.01159	0.09993	0	0	0	0.02359	0.1429	0.0115	0.337	NA	NA
g__unclassified_o__Rhodospirillales	0	0.03154	0.01184	0	0	0	0.002224	0	0.005759	0.008425	0.0006473	0.0005109	0	0.002526	0.001405	0.5639	0.07828	0.0006235	0	0	0.104	NA	NA
g__Ruminiclostridium_6	0	0	0.0005981	0.004347	0.07191	0	0.2422	0	0.001209	0.001001	0.04479	0.05655	0.01466	0.1475	0	0	0	0.01148	0.03517	0.0121	0.1279	NA	NA
g__[Eubacterium]_ventriosum_group	0	0.001264	0.002589	0.0356	0.007605	0.002293	0.1468	0	0.0005236	0.01269	0.04842	0.03956	0.001323	0.0535	0	0.001644	0.002372	0.09667	0.04775	0.005906	0.2444	NA	NA
g__Ruminococcaceae_UCG-009	0	0.1026	0.09988	0.01295	0.006594	0.03991	0.03564	0	0.0507	0.1208	0.02066	0.01163	0.05383	0.03927	0.0006933	0.01671	0.0445	0.004141	0.002455	0.009392	0.01696	NA	NA
g__[Eubacterium]_oxidoreducens_group	0	0	0	0.2369	0.1029	0.000731	0	0	0	0.0005554	0.06032	0.05658	0.0006143	0	0	0	0	0.03777	0.08938	0.001979	0	NA	NA
g__norank_c__Bacteroidetes_BD2-2	0	0	0.001196	0.01286	0.004855	0.006579	0.1136	0	0	0.005345	0.0146	0.02882	0.005548	0.167	0	0	0.003176	0.003497	0.01487	0.003958	0.2017	NA	NA
g__Prevotellaceae_Ga6A1_group	0	0	0	0.003466	0.02493	0.007766	0.03658	0	0	0	0	0.1022	0.109	0.05842	0	0	0	0.005107	0.0843	0.0638	0.07898	NA	NA
g__Ruminococcaceae_UCG-013	0	0.02474	0.02451	0.05624	0.03035	0.003073	0.06225	0	0.01012	0.03013	0.05547	0.0541	0.005009	0.02402	0	0.002397	0.007702	0.05469	0.02393	0.0006235	0.0243	NA	NA
g__norank_c__OPB35_soil_group	0	0	0	0.1133	0.08583	0.003023	0	0	0	0	0.04459	0.07004	0.0006616	0	0	0	0	0.09081	0.06871	0.003168	0	NA	NA
g__Desulfuromonas	0	0	0	0.04417	0.05688	0.002392	0.00437	0	0	0	0.1013	0.1677	0.003308	0.002073	0	0	0	0.01913	0.004455	0.004513	0.001763	NA	NA
g__norank_f__OPB56	0	0	0	0.1641	0.06082	0	0	0	0	0	0.06802	0.02241	0	0	0	0	0	0.06111	0.02226	0	0	NA	NA
g__norank_f__Porphyromonadaceae	0	0	0.03451	0.005594	0.05055	0.000731	0.0453	0.001043	0.0226	0.01133	0.02371	0.01696	0	0.01626	0	0.01569	0.0344	0.01903	0.05157	0	0.0234	NA	NA
g__Atopobium	0	0.01055	0.005317	0.009667	0.01389	0.04326	0.04728	0.002196	0.0142	0.05868	0.08113	0.02562	0.02958	0.006657	0	0.00205	0.00127	0.01337	0.002471	0.002524	0.0006678	NA	NA
g__norank_f__Bifidobacteriaceae	0	0	0	0	0	0	0.3154	0	0	0.0004454	0	0	0	0.05199	0	0	0	0	0	0	0.002075	NA	NA
g__unclassified_o__Clostridiales	0	0.002576	0.006375	0.0183	0.0559	0.01688	0.008693	0	0.001495	0.01527	0.03475	0.1312	0.004839	0.002375	0	0.0006188	0.0265	0.006496	0.01468	0.01581	0.005874	NA	NA
g__Ruminococcaceae_UCG-001	0	0	0	0	0.04462	0.001462	0	0	0	0	0.06989	0.01049	0.03298	0	0	0	0	0	0.04486	0.16	0.002511	NA	NA
g__Ruminiclostridium_5	0	0	0	0.001064	0	0	0.2238	0	0	0	0	0.001627	0	0.1086	0	0	0	0.0006235	0	0	0.02738	NA	NA
g__norank_f__Veillonellaceae	0	0	0	0	0	0	0.2058	0	0	0.001782	0.0006473	0.0005109	0.003665	0.07026	0	0	0	0	0	0	0.03182	NA	NA
g__Lachnospiraceae_FCS020_group	0	0	0.03362	0.02034	0.008195	0.001437	0.01273	0	0	0.02371	0.05397	0.03593	0.001938	0.01431	0	0	0.01118	0.06195	0.006274	0.001267	0.009189	NA	NA
g__Candidatus_Endomicrobium	0	0.03154	0.01466	0.009759	0.0181	0	0.01766	0	0	0.0146	0.03129	0.01423	0	0.002073	0	0	0.07357	0.01786	0.03204	0.0007118	0.01317	NA	NA
g__Kandleria	0	0.0006172	0	0	0	0.005648	0.01936	0	0	0	0	0	0.01659	0.0007535	0	0	0	0	0	0.2107	0.01235	NA	NA
g__norank_f__Christensenellaceae	0	0.0006465	0.006842	0.01073	0.02772	0.01421	0.05066	0	0.001957	0.006345	0.03178	0.05188	0.01221	0.02603	0	0	0	0.006252	0.005121	0.005631	0.006865	NA	NA
g__Syntrophococcus	0	0	0.002392	0.002219	0.00348	0.008722	0.1365	0	0.0007474	0.00612	0.01085	0.01055	0.01733	0.0228	0.0006933	0.0006188	0.0006352	0.0005025	0.002982	0.01312	0.0246	NA	NA
g__norank_p__Armatimonadetes	0	0	0.00299	0.02839	0.05517	0.006246	0.001389	0	0	0.002672	0.04176	0.09583	0.004072	0.004448	0	0	0.0006352	0.008475	0.004403	0.005068	0.003098	NA	NA
g__Lachnospiraceae_UCG-006	0	0.000671	0.002392	0.009667	0.0215	0.01618	0.05022	0	0.0006046	0.003118	0.0232	0.05752	0.03831	0.0256	0	0	0.0005558	0.003758	0	0.004571	0.0006678	NA	NA
g__Desulfobulbus	0	0	0.002392	0	0.001216	0.0272	0.1262	0	0.0006046	0.001336	0	0.001978	0.02282	0.04848	0	0	0	0	0	0.003137	0.02208	NA	NA
g__Rahnella	0	0	0	0	0	0	0.0009444	0.177	0	0.07758	0	0	0	0	0	0	0	0	0	0	0	NA	NA
g__Lachnoclostridium_10	0	0	0.001794	0.02563	0.0228	0.02326	0.002669	0	0	0.001782	0.03021	0.06703	0.031	0.003368	0	0	0.009528	0.01666	0.006068	0.009581	0	NA	NA
g__Olsenella	0	0	0	0.006933	0.0005051	0.02397	0.04767	0	0	0.002015	0.009709	0.006469	0.09117	0.008731	0	0.001025	0	0.001987	0.0006138	0.03754	0.004818	NA	NA
g__Succinivibrionaceae_UCG-001	0	0	0	0	0	0	0.02313	0	0	0.0005037	0	0	0	0.02517	0	0	0	0	0.0004736	0	0.1917	NA	NA
g__Bilophila	0	0.0006172	0.007183	0.08842	0.02297	0	0	0	0.004712	0.002906	0.04993	0.01855	0	0	0	0.009275	0.004208	0.004215	0.01871	0	0	NA	NA
g__Alistipes	0	0.09316	0.01094	0	0.0006266	0	0	0	0.01391	0.01316	0	0	0	0	0	0.02908	0.05598	0	0.0006138	0	0	NA	NA
g__Ruminococcaceae_V9D2013_group	0	0	0	0.02104	0.03236	0	0.01969	0	0	0	0.04304	0.04515	0	0.01019	0	0	0	0.01087	0.007242	0	0.01221	NA	NA
g__[Eubacterium]_brachy_group	0	0	0	0.005594	0.003564	0.02533	0.08391	0	0	0	0.00577	0.006176	0.01944	0.02132	0.0004316	0	0	0.002227	0.0006659	0.003127	0.02298	NA	NA
g__Lachnobacterium	0	0	0	0.001064	0	0.03966	0	0	0	0	0.000708	0	0.08907	0.001382	0	0	0	0.0006235	0	0.06235	0	NA	NA
g__Coprococcus_1	0	0	0.003122	0.007814	0.02107	0.02204	0.03012	0	0	0.0008908	0.01625	0.03367	0.01059	0.009057	0	0	0	0.005749	0.007489	0.01524	0.01035	NA	NA
g__Family_XIII_UCG-002	0	0.00263	0.001196	0.0283	0.0312	0.001562	0.01293	0	0	0.009151	0.02271	0.03237	0	0.006345	0	0	0	0.01296	0.01227	0	0.01135	NA	NA
g__Ruminiclostridium_1	0	0.02459	0.001328	0.00532	0.0006266	0	0.03434	0	0.03386	0.007221	0.003244	0.001817	0	0.00691	0	0.04022	0.001658	0.00402	0.0006138	0	0.01587	NA	NA
g__norank_o__UCT_N117	0	0.004697	0	0	0.0006082	0.01694	0.02408	0	0.002242	0.002519	0	0	0.04819	0.03874	0	0.001537	0.0005558	0	0	0.01478	0.005414	NA	NA
g__unclassified_f__Christensenellaceae	0	0	0.0005981	0.01651	0.02338	0.002193	0.0004448	0	0	0.0004454	0.04988	0.04209	0.003665	0.001382	0	0	0	0.005025	0.002367	0.001267	0.001255	NA	NA
g__norank_c__LD1-PB3	0	0	0	0.02979	0.00669	0	0	0	0	0	0.03247	0.03159	0.00682	0	0	0	0	0.02284	0.00521	0.008464	0	NA	NA
g__unclassified_f__Family_XIII	0	0	0	0.00675	0.01279	0	0.04997	0	0.0005236	0	0.01605	0.01372	0.0009162	0.003944	0	0	0	0.01524	0.00938	0.0007118	0.002559	NA	NA
g__norank_f__Cyclobacteriaceae	0	0.003879	0.009832	0.01864	0.006894	0	0	0	0.001814	0.01717	0.01203	0.01371	0	0	0	0.005279	0.007766	0.02435	0.006644	0.0007118	0	NA	NA
g__Odoribacter	0	0.02166	0.033	0	0	0	0	0	0.04524	0	0	0	0	0	0	0.02443	0	0.001247	0	0	0.0006917	NA	NA
g__norank_f__p-2534-18B5_gut_group	0	0	0	0	0	0	0.06984	0	0	0	0	0.0005109	0.02657	0.007577	0	0	0	0	0	0.007118	0.01269	NA	NA
g__Spirochaeta_2	0	0	0.0005981	0.01304	0.01431	0.004485	0.005121	0	0	0.0008908	0.009434	0.01874	0.003308	0.003856	0	0	0.0006352	0.02122	0.008434	0.00388	0.008296	NA	NA
g__Desulfotomaculum	0	0.0244	0.003989	0	0.00188	0	0	0	0.02255	0.01164	0	0.0006592	0	0	0	0.03598	0.01512	0	0	0	0	NA	NA
g__unclassified_f__Rhodospirillaceae	0	0	0	0	0.005978	0	0	0	0	0	0	0.01083	0	0	0	0	0	0.03064	0.06716	0	0	NA	NA
g__Bifidobacterium	0	0	0	0	0.002525	0.002118	0.01228	0.0005213	0.001495	0.005399	0	0.0006592	0.01843	0.008289	0.003977	0.0006188	0.001107	0	0	0.04677	0.009684	NA	NA
g__unclassified_o__Flavobacteriales	0	0	0	0	0	0	0.001334	0	0	0	0	0	0.0009162	0.005893	0	0	0	0	0.0006138	0.0178	0.08331	NA	NA
g__norank_f__Coriobacteriaceae	0	0.004026	0.0005981	0.004622	0.001637	0.001437	0.01614	0	0	0.04013	0.02219	0.006336	0	0.002073	0	0	0.007226	0.0005025	0	0.001257	0	NA	NA
g__Lautropia	0	0	0	0.03697	0.01478	0	0	0	0	0	0.009123	0.007961	0	0	0	0.001238	0	0.01612	0.01739	0.001345	0	NA	NA
g__Lachnospiraceae_FE2018_group	0	0.001342	0.0005981	0.00532	0.005518	0	0.009055	0	0	0.01014	0.03011	0.005409	0.002599	0.002437	0	0	0.001906	0.008041	0.008593	0	0.004562	NA	NA
g__norank_f__Mycoplasmataceae	0	0	0	0	0	0	0.08972	0	0	0	0	0	0	0.001507	0	0	0	0	0	0	0.001279	NA	NA
g__Lachnospiraceae_UCG-004	0	0	0	0	0	0	0.0331	0	0	0	0	0	0	0.03712	0	0	0	0	0	0	0.02209	NA	NA
g__norank_f__Mitochondria	0	0	0	0	0.00247	0.002193	0.05431	0	0	0.001007	0.002124	0.001318	0.0006616	0.002198	0	0	0	0.0006235	0.001841	0.001891	0.007981	NA	NA
g__norank_f__vadinBE97	0	0	0.002392	0.006475	0.00334	0.003023	0.004397	0	0	0.004454	0.008491	0.01417	0.001578	0	0	0	0.006352	0.01289	0.007628	0.001267	0.0005876	NA	NA
g__Gelria	0	0.03505	0	0	0.001253	0	0	0	0.007255	0.005037	0.003358	0	0	0	0	0.01114	0.01056	0.0007424	0.001841	0	0.0006917	NA	NA
g__Polaromonas	0	0.003879	0.007775	0	0.006164	0	0	0	0.005441	0.008412	0	0.02491	0	0	0.0008633	0.002475	0.002461	0.005078	0.004942	0	0	NA	NA
g__hoa5-07d05_gut_group	0	0.002586	0	0.001155	0.004471	0.001562	0.008193	0	0.001209	0	0.004694	0.005072	0.002494	0.005326	0	0.005569	0	0.004361	0.01103	0.002524	0.011	NA	NA
g__Dorea	0	0	0	0	0	0.0113	0.0004448	0	0	0.0005554	0	0	0.02887	0	0	0	0	0	0	0.0293	0	NA	NA
g__Aminobacter	0	0.001939	0.008373	0	0.001515	0	0.0009444	0.004803	0.0006046	0.01372	0.005448	0.01482	0	0	0	0.001131	0.001906	0.009316	0.001805	0	0	NA	NA
g__Pusillimonas	0	0.006514	0.005383	0.002219	0.005257	0	0	0	0.002561	0.01143	0.01031	0.007951	0	0	0.001396	0.001238	0.0006352	0.008521	0.001998	0	0	NA	NA
g__Blvii28_wastewater-sludge_group	0	0	0	0.02727	0	0	0.001779	0	0	0	0.02196	0.008478	0.001832	0	0	0	0	0.003518	0	0	0	NA	NA
g__Sedimentibacter	0	0.01034	0	0	0.0006266	0	0	0	0.02358	0	0	0	0	0	0	0.0297	0	0	0	0	0	NA	NA
g__norank_f__Anaerolineaceae	0	0	0	0	0.01111	0	0.002361	0	0	0.0008908	0.007242	0.01279	0.001323	0.001595	0	0	0.002541	0.005366	0.0004736	0.008549	0.0006917	NA	NA
g__Anaerofustis	0	0	0	0.002311	0.001113	0.000731	0.01506	0.0004393	0	0	0.003971	0.008516	0	0.00461	0	0	0	0.001366	0	0.006305	0.004818	NA	NA
g__Megasphaera	0	0	0	0	0	0.01059	0	0	0	0	0	0	0.02278	0	0	0	0	0	0	0.01372	0	NA	NA
g__Actinobacillus	0	0	0	0	0	0	0	0	0	0	0	0.04343	0	0	0	0	0	0.001485	0.001998	0	0	NA	NA
g__Pseudoxanthomonas	0	0.00261	0.008373	0	0.008195	0	0	0	0.001209	0.006082	0	0.007412	0	0	0.0004316	0.001856	0.001191	0.003975	0.004979	0	0	NA	NA
g__Brachybacterium	0	0.0006465	0.001328	0.002311	0	0	0	0.001482	0	0.004687	0.004834	0.001117	0	0	0.00208	0.009369	0.007374	0.005747	0.005297	0	0	NA	NA
g__Oxalobacter	0	0.004525	0.004187	0.002219	0.007519	0	0	0	0.004756	0.0004454	0.008435	0.0006056	0	0	0	0.003713	0.00127	0	0.006138	0	0	NA	NA
g__Promicromonospora	0	0	0	0	0.0005051	0	0	0	0	0.0005554	0.00223	0.002328	0	0	0	0	0	0.03518	0.001753	0.0007118	0	NA	NA
g__norank_f__Cardiobacteriaceae	0	0.005368	0	0.01155	0.002123	0	0	0	0	0.008564	0.005178	0.002489	0	0	0	0	0.005003	0.0007424	0.0004736	0.001247	0	NA	NA
g__Family_XIII_UCG-001	0	0.002013	0.02129	0	0	0	0	0	0.01204	0.003022	0	0.0006056	0	0	0	0.001082	0.001668	0	0	0	0	NA	NA
g__Ruminococcaceae_UCG-012	0	0	0.0005981	0.009576	0.0005051	0	0	0	0	0.001336	0.0005073	0.0005109	0	0	0	0	0.00127	0.02013	0.001332	0	0.004113	NA	NA
g__Ralstonia	0	0	0	0	0	0	0	0.01798	0	0.01813	0.0005073	0	0	0	0.0006933	0	0	0	0	0.0006335	0	NA	NA
g__Ohtaekwangia	0	0.0006465	0.01675	0.001155	0.003134	0	0	0	0	0.009587	0.001015	0.002946	0	0	0	0	0	0	0.002279	0	0	NA	NA
g__[Eubacterium]_eligens_group	0	0	0	0	0.0005051	0.01765	0	0	0	0	0	0	0.01167	0	0	0	0	0	0	0.007482	0	NA	NA
g__Candidatus_Soleaferrea	0	0	0	0.00532	0.006082	0	0	0	0	0	0.008764	0.01188	0	0	0	0	0	0.004141	0.0004736	0	0	NA	NA
g__Enterorhabdus	0	0	0	0.002128	0.008205	0	0.01511	0	0	0.0008908	0.0005073	0.004532	0.002647	0	0	0	0	0	0.001421	0.0006335	0	NA	NA
g__Confluentibacter	0	0.001939	0.004719	0.002311	0.002226	0	0	0	0.005198	0.003286	0.001863	0.005636	0	0	0.001125	0.003094	0.0006352	0.0006235	0.001946	0	0	NA	NA
g__[Anaerorhabdus]_furcosa_group	0	0	0	0.004256	0	0.001562	0.01035	0	0	0	0.004565	0.002476	0.001938	0.006495	0	0	0	0.0005025	0	0.0006335	0.001336	NA	NA
g__Methylotenera	0	0.001293	0.002392	0	0.003845	0	0	0	0.001209	0.006791	0	0.01024	0	0	0	0.001856	0.0005558	0.003737	0.001753	0	0	NA	NA
g__[Eubacterium]_saphenum_group	0	0	0	0	0.001216	0	0.0142	0	0	0	0.002003	0.001117	0	0.006028	0	0	0	0	0	0.003137	0.004046	NA	NA
g__Desulfurispora	0	0	0	0	0.004902	0	0	0	0	0.0005554	0.003725	0.007561	0	0	0	0	0.0006352	0.008785	0.005104	0	0	NA	NA
g__Syntrophomonas	0	0	0	0.001155	0.006211	0	0	0	0.0006046	0.001001	0.00265	0.005999	0	0	0	0	0.003489	0.004365	0.004646	0	0	NA	NA
g__unclassified_p__Firmicutes	0	0	0	0	0	0	0.01423	0	0	0	0	0	0	0.005051	0	0	0	0	0	0	0.009421	NA	NA
g__Lachnospiraceae_NK4B4_group	0	0	0	0	0.003133	0	0.008294	0	0	0	0.000708	0	0	0.001533	0	0.0005125	0	0.001247	0.009681	0	0.002431	NA	NA
g__Tessaracoccus	0	0.001939	0.0005981	0	0	0	0	0.0005213	0.002256	0.001615	0.001802	0.001117	0	0	0.001387	0.00495	0.003727	0.004625	0.002315	0	0	NA	NA
g__Cellvibrio	0	0	0.0005981	0.003192	0.0005051	0	0	0	0.001209	0.009799	0.004478	0.004293	0	0	0	0.0006188	0	0.0005025	0	0	0	NA	NA
g__Georgenia	0	0.0006465	0.001926	0	0.00101	0	0.0009812	0.0009606	0.001128	0.001001	0.00466	0.001533	0	0	0.001557	0.002475	0.00127	0.003639	0.001805	0	0.0005876	NA	NA
g__norank_f__Actinomycetaceae	0	0	0	0.001155	0.002263	0.0008306	0	0	0	0	0.007545	0.002044	0.008194	0	0	0	0	0	0.0006138	0.001901	0	NA	NA
g__Acetanaerobacterium	0	0.003355	0	0	0.002506	0	0	0	0	0.001007	0.007788	0	0	0	0	0	0.005558	0	0.002455	0	0	NA	NA
g__Howardella	0	0.003355	0	0	0.0006082	0	0.01089	0	0	0.003526	0	0	0.001276	0.002526	0	0	0	0	0	0	0	NA	NA
g__Senegalimassilia	0	0	0.0005981	0	0	0	0.007565	0	0	0	0.001723	0.006283	0	0.003518	0	0	0	0	0	0	0	NA	NA
g__Prevotella_7	0	0.004525	0	0	0	0	0	0	0.00665	0	0.0006473	0	0	0	0	0.006807	0	0	0	0	0.0006917	NA	NA
g__norank_f__Rickettsiales_Incertae_Sedis	0	0	0	0	0.006893	0	0	0	0.0005236	0	0.002124	0.0006592	0	0	0	0.0006188	0	0	0.007226	0	0	NA	NA
g__Ornithinimicrobium	0	0	0.0005981	0.001155	0	0	0	0.0005213	0.0005236	0.001453	0.001942	0.001318	0	0	0	0.00116	0.001663	0.002876	0.001805	0	0	NA	NA
g__unclassified_p__Proteobacteria	0	0	0	0	0.001721	0	0.002407	0	0	0	0	0.003148	0	0	0	0	0	0.006354	0.0004736	0	0	NA	NA
g__Reyranella	0	0	0.003588	0	0.001618	0	0	0	0	0.002841	0.000708	0.004009	0	0	0	0	0.0005508	0	0.0006138	0	0	NA	NA
g__unclassified_f__Coriobacteriaceae	0	0	0	0	0	0	0.009916	0	0	0	0.0006473	0.0005109	0	0.001507	0	0	0	0	0	0	0	NA	NA
g__norank_o__Opitutae_vadinHA64	0	0.0006465	0	0	0	0	0	0	0	0	0.001522	0	0	0	0	0.0006188	0	0.003015	0.002981	0.001267	0	NA	NA
g__Ferruginibacter	0	0	0.001794	0	0	0	0	0	0	0.002672	0.001942	0	0	0	0.0006933	0.0006188	0.0006352	0	0.001332	0	0	NA	NA
g__norank_f__MWH-CFBk5	0	0	0	0.001155	0	0	0	0	0.0006046	0.003118	0.001295	0	0	0	0	0.0006188	0	0.001869	0	0	0	NA	NA
g__Z20	0	0	0	0.002128	0	0	0	0	0	0.003563	0	0	0	0	0	0	0.0006352	0.001005	0.0004736	0	0.0006917	NA	NA
g__Arcticibacter	0	0	0.0005981	0	0.0006082	0	0	0.0005213	0.0006046	0.001556	0.0005073	0	0	0	0	0.0005125	0	0.001126	0.0006659	0	0	NA	NA
g__Stenotrophobacter	0	0	0.0005981	0.002128	0.00101	0	0	0	0	0.0004454	0.0005073	0	0	0	0	0	0	0.001629	0	0	0	NA	NA
g__Tyzzerella	0	0	0.0007295	0	0	0	0	0	0	0.0004454	0	0	0	0	0	0.003094	0.001737	0	0	0	0	NA	NA
g__Roseomonas	0	0	0	0	0.0006082	0	0.001889	0	0	0	0	0.00253	0	0	0	0	0	0.0005025	0	0	0	NA	NA
g__norank_f__Rhodobacteraceae	0	0.0006465	0	0	0	0	0	0.0005213	0.0005236	0.0009491	0	0	0	0	0	0.0005125	0	0	0.001087	0	0	NA	NA
g__Oscillibacter	0	0	0	0	0.001113	0	0	0	0	0	0.000708	0.001318	0	0	0	0	0	0	0.0006659	0	0	NA	NA
g__Hyphomicrobium	0	0	0	0	0	0	0	0	0	0	0	0	0	0	0	0	0	0	0.0009472	0	0	NA	NA
